# Supplementary material for: Basal DNA repair machinery is subject to positive selection in ionizing-radiation-resistant bacteria
Source: BMC Genomics. 2008 Jun 21;9:297. doi: 10.1186/1471-2164-9-297 (PMC2441631; doi:10.1186/1471-2164-9-297)
Supplement: Additional file 1 — Common genes in ionizing-radiation-resistant bacteria (IRRB) and positive Darwinian selection. Bold letters denote genes under positive selection, whilst non-bold letters denote genes under neutral or purifying selection. Light gray shading indicates genes under positive selection in IRRB and under neutral or purifying selection in IRSB. Dark gray shading indicates genes that are under positive selection in IRRB for which orthologs are absent in all IRSB (see Methods). [file 1471-2164-9-297-S1.xls]

## Sheet: Feuil1
Ionizing-radiation-resistant bacteria (IRRB) (Dra Dge Kra Rxy)					Ionizing-radiation-sensitive bacteria (IRSB) (Tth HB27 Eco K12 Tth HB8 Eco 536)
Cluster Radioresistant	Function	Ka/Ks	Tajima test D	P value	Cluster Radiosensitive	Function	Ka/Ks	Tajima test D	P value
DR_0001 Dgeo_0003 Krad_0002 Rxyl_0002	DNA polymerase III, beta subunit [EC:2.7.7.7]	n.a.	D= 3.36825	P: < 0.001			n.a.
DR_0002 Dgeo_0001 Krad_0001 Rxyl_0001	chromosomal replication initiator protein***chromosomal replication initiator protein DnaA***chromosomal replication initiator protein DnaA***chromosomal replication initiator protein DnaA	n.a.	D= 3.31787	P: < 0.001	TTC1608 b3702 TTHA1973 ECP_3903	chromosomal replication initiator protein DnaA***chromosomal replication initiator protein DnaA***chromosomal replication initiator protein DnaA, DNA-binding***chromosomal replication initiator protein DnaA	n.a.	D= -2.05257	P: < 0.001
DR_0006 Dgeo_0136 Krad_3083 Rxyl_1261	conserved hypothetical protein***beta-lactamase-like protein***hypothetical protein***beta-lactamase-like protein	n.a.	D= 3.37091	P: < 0.001			n.a.
DR_0012 Dgeo_2333 Krad_4506 Rxyl_3209	chromosome partitioning protein***ParB-like protein partition proteins***ParB-like partition protein***ParB-like partition proteins	n.a.	D= -1.71803	P: < 0.001			n.a.
DR_0013 Dgeo_2334 Krad_4507 Rxyl_3210	chromosome partitioning ATPase Soj***cobyrinic acid a,c-diamide synthase***cobyrinic acid ac-diamide synthase***cobyrinic acid a,c-diamide synthase	2.17					n.a.
DR_0014 Dgeo_2335 Krad_4508 Rxyl_3211	gidB protein [EC:2.1.-.-]***methyltransferase GidB [EC:2.1.-.-]***methyltransferase GidB***methyltransferase GidB [EC:2.1.-.-]	2.07			TTC1606 b3740 TTHA1971 ECP_3939	glucose inhibited division protein B [EC:2.1.-.-]***glucose inhibited division protein B [EC:2.1.-.-]***methyltransferase, SAM-dependent methyltransferase,***glucose-inhibited division protein B [EC:2.1.-.-]	1.12
DR_0016 Dgeo_0007 Krad_4322 Rxyl_1341	hypothetical protein [EC:3.5.1.-]***MOSC domain protein***silent information regulator protein Sir2***silent information regulator protein Sir2	n.a.	D= -1.62226	P: < 0.001	TTC1026 b1120 TTHA1392 ECP_1114	hypothetical protein [EC:3.5.1.-]***Sir2 family protein [EC:3.5.1.-]***deacetylase of acetyl-CoA synthetase, NAD-dependent [EC:3.5.1.-]***NAD-dependent deacetylase	n.a.	D= 1.74144	P: > 0.10
DR_0023 Dgeo_0082 Krad_3904 Rxyl_0253	phosphoribosylaminoimidazole carboxylase catalytic subunit***phosphoribosylaminoimidazole carboxylase, catalytic subunit***phosphoribosylaminoimidazole carboxylase, catalytic subunit***phosphoribosylaminoimidazole carboxylase, catalytic subunit	2.56			TTC0138 b0523 TTHA0514 ECP_0583	phosphoribosylaminoimidazole carboxylase catalytic subunit***phosphoribosylaminoimidazole carboxylase catalytic subunit***N5-carboxyaminoimidazole ribonucleotide mutase [EC:4.1.1.21]***phosphoribosylaminoimidazole carboxylase catalytic subunit	2.55
DR_0024 Dgeo_0081 Krad_3905 Rxyl_0254	phosphoribosylaminoimidazole carboxylase ATPase subunit***phosphoribosylaminoimidazole carboxylase, ATPase subunit***phosphoribosylaminoimidazole carboxylase, ATPase subunit***phosphoribosylaminoimidazole carboxylase, ATPase subunit	2.11					n.a.
DR_0029 Dgeo_1561 Dgeo_2338 Krad_4288 Rxyl_2480	2-oxoisovalerate dehydrogenase alpha subunit [EC:1.2.4.4]***pyruvate dehydrogenase (lipoamide) [EC:1.2.4.1]***pyruvate dehydrogenase (lipoamide) [EC:1.2.4.1]***pyruvate dehydrogenase (acetyl-transferring) [EC:1.2.4.1]***3-methyl-2-oxobutanoate dehydrogenase (lipoamide) [EC:1.2.4.4]	3.16					n.a.
DR_0030 Dgeo_2339 Dgeo_1562 Krad_4287 Rxyl_2479	2-oxoisovalerate dehydrogenase beta subunit [EC:1.2.4.4]***transketolase, central region [EC:1.2.4.4]***transketolase, central region [EC:1.2.4.1]***transketolase central region***transketolase, central region [EC:1.2.4.4]	n.a.	D= -1.32434	P: < 0.001			n.a.
DR_0033 Dgeo_0512 Krad_2669 Krad_2820 Rxyl_2374	hypothetical protein***endoribonuclease L-PSP***endoribonuclease L-PSP***endoribonuclease L-PSP***endoribonuclease L-PSP	n.a.	D= -1.08972	P: > 0.10			n.a.
DR_0035 Dgeo_0205 Krad_4119 Rxyl_0990	adenylosuccinate synthase [EC:6.3.4.4]	1.82			TTC1764 b4177 TTHA0222 ECP_4422	adenylosuccinate synthetase [EC:6.3.4.4]***adenylosuccinate synthase [EC:6.3.4.4]***adenylosuccinate synthetase [EC:6.3.4.4]***adenylosuccinate synthetase [EC:6.3.4.4]	n.a.	D= 2.20578	0.10 > P > 0.05
DR_0036 Dgeo_0206 Krad_0539 Rxyl_1171	GTP cyclohydrolase I [EC:3.5.4.16]	n.a.	D= 3.18126	P: < 0.001	TTC1517 b2153 TTHA1878 ECP_2193	GTP cyclohydrolase I [EC:3.5.4.16]	1.67
DR_0038 Dgeo_0221 Krad_3981 Rxyl_1649	serine hydroxymethyltransferase [EC:2.1.2.1]***glycine hydroxymethyltransferase [EC:2.1.2.1]***glycine hydroxymethyltransferase [EC:2.1.2.1]***glycine hydroxymethyltransferase [EC:2.1.2.1]	n.a.	D= -1.72798	P: < 0.001	TTC1160 b2551 TTHA1524 ECP_2552	serine hydroxymethyltransferase [EC:2.1.2.1]	1.71
DR_0058 Dgeo_0728 Krad_3232 Rxyl_0021	serine/threonine protein kinase, putative***serine/threonine protein kinase***protein kinase***serine/threonine protein kinase [EC:2.7.11.1]	2.83					n.a.
DR_0065 Dgeo_0012 Krad_0482 Rxyl_0511	ATP-dependent helicase, putative***protein of unknown function UPF0126***DEAD/DEAH box helicase domain protein***DEAD/DEAH box helicase-like protein	n.a.	D= -1.74253	P: < 0.001			n.a.
DR_0076 Dgeo_1944 Krad_3688 Rxyl_2986	molybdopterin biosynthesis MoeA***MoeA-like protein, domain I and II***molybdenum cofactor synthesis domain***MoeA-like, domain I and II	2.23			TTC1894 b0827 TTHA0110 ECP_0840	molybdopterin biosynthesis MoeA protein***molybdopterin biosynthesis MoeA***molybdopterin biosynthesis protein***molybdopterin biosynthesis protein MoeA	0.89
DR_0077 Dgeo_1271 Krad_3445 Krad_3029 Rxyl_1362	shikimate 5-dehydrogenase, putative [EC:1.1.1.25]***shikimate 5-dehydrogenase [EC:1.1.1.25]***shikimate dehydrogenase substrate binding domain protein***shikimate dehydrogenase substrate binding domain protein***shikimate 5-dehydrogenase [EC:1.1.1.25]	2.08					n.a.
DR_0080 Dgeo_1605 Krad_3157 Rxyl_2889	ornithine carbamoyltransferase [EC:2.1.3.3]***ornithine carbamoyltransferase [EC:2.1.3.3]***ornithine carbamoyltransferase***ornithine carbamoyltransferase [EC:2.1.3.3]	n.a.	D= -1.67172	P: < 0.001			n.a.
DR_0084 Dgeo_2218 Krad_3455 Rxyl_1523	GTP-binding protein Obg***small GTP-binding protein domain***GTP-binding protein Obg/CgtA***small GTP-binding protein domain	1.81			TTC1422 b3183 TTHA1781 ECP_3270	GTPase ObgE***GTPase ObgE***GTPase involved in cell partioning and DNA repair***GTPase ObgE	1.29
DR_0085 Dgeo_2217 Krad_3456 Rxyl_1524	50S ribosomal protein L27***ribosomal protein L27***ribosomal protein L27***ribosomal protein L27	0.5			TTC1423 b3185 TTHA1782 ECP_3272	50S ribosomal protein L27***50S ribosomal protein L27***50S ribosomal subunit protein L27***50S ribosomal protein L27	n.a.	D= 1.84508	P: > 0.10
DR_0086 Dgeo_2216 Krad_3457 Rxyl_1525	50S ribosomal protein L21***ribosomal protein L21***ribosomal protein L21***ribosomal protein L21	1.69			TTC3025 b3186 TTHAt40 ECP_3273	tRNA-Ala***tRNA-Ala***50S ribosomal subunit protein L21***50S ribosomal protein L21	n.a.	D= -1.23787	P: < 0.001
DR_0087 Dgeo_2033 Krad_1508 Rxyl_2875	ATP-cone domain protein***ribonucleotide reductase regulator NrdR-like protein***ATP-cone domain protein***ribonucleotide reductase regulator NrdR-like protein	0.8			TTC1860 b0413 TTHAr03 ECP_0472	hypothetical protein***16S ribosomal RNA***hypothetical protein***hypothetical protein	n.a.	D= -1.22730	P: < 0.001
DR_0089 Dgeo_2307 Krad_3224 Rxyl_2855	hypothetical protein***glycosyl transferase, family 2***glycosyl transferase family 2***glycosyltransferases involved in cell wall biogenesis-like protein	2.46					n.a.
DR_0091 Dgeo_2309 Krad_3223 Rxyl_2204	hypothetical protein***protein of unknown function DUF422***protein of unknown function DUF422***membrane protein-like protein	2.09					n.a.
DR_0100 Dgeo_0165 Krad_4338 Rxyl_0045	single-stranded DNA-binding protein***single-strand binding protein***single-strand binding protein***single-strand binding protein	n.a.	D= -1.87200	P: < 0.001	TTC1741 b4059 TTHA0244 ECP_4287	single-strand DNA binding protein (ssb)***single-stranded DNA binding protein***single-stranded DNA-binding protein***single-strand DNA-binding protein	1.11
DR_0101 Dgeo_0164 Krad_4337 Rxyl_0850	30S ribosomal protein S18***ribosomal protein S18***ribosomal protein S18***ribosomal protein S18	n.a.	D= -1.83590	P: < 0.001	TTC1742 b4202 TTHA0243 ECP_4447	30S ribosomal protein S18***30S ribosomal protein S18***30S ribosomal subunit protein S18***30S ribosomal protein S18	n.a.	D= 2.31104	P: < 0.05
DR_0102 Dgeo_0163 Krad_4336 Rxyl_0851	50S ribosomal protein L9***ribosomal protein L9***ribosomal protein L9***ribosomal protein L9	n.a.	D= -0.57388	P: > 0.10	TTC1743 b4203 TTHA0242 ECP_4448	50S ribosomal protein L9***50S ribosomal protein L9***50S ribosomal subunit protein L9***50S ribosomal protein L9	0.43
DR_0108 Dgeo_2255 Krad_0755 Krad_4116 Krad_2662 Rxyl_1227	hypothetical protein***MmpL***MmpL domain protein***Cna B domain protein***MmpL domain protein***MmpL	2.55					n.a.
DR_0110 Dgeo_1982 Krad_0038 Rxyl_2593	hypothetical protein***protein of unknown function DUF34***hypothetical protein***protein of unknown function DUF34	2.29			TTC1242 b0710 TTHA1606 ECP_0723	hypothetical protein***hypothetical protein***conserved metal-binding protein***putative hydrolase-oxidase	0.61
DR_0111 Dgeo_1983 Krad_0489 Rxyl_1962	dTMP kinase [EC:2.7.4.9]***thymidylate kinase [EC:2.7.4.9]***dTMP kinase [EC:2.7.4.9]***thymidylate kinase [EC:2.7.4.9]	n.a.	D= -1.32184	P: < 0.001	TTC1243 b1098 TTHA1607 ECP_1090	probable thymidylate kinase [EC:2.7.4.9]***probable thymidylate kinase (TMP kinase) [EC:2.7.4.9]***thymidylate kinase [EC:2.7.4.9]***thymidylate kinase [EC:2.7.4.9]	1.04
DR_0117 Dgeo_0466 Krad_0532 Krad_3912 Rxyl_0036	biotin carboxylase [EC:6.3.4.14]***acetyl-CoA carboxylase, biotin carboxylase [EC:6.3.4.14]***carbamoyl-phosphate synthase L chain ATP-binding***carbamoyl-phosphate synthase L chain ATP-binding***acetyl-CoA carboxylase, biotin carboxylase	2.2					n.a.
DR_0119 Dgeo_0468 Krad_3009 Rxyl_1458	elongation factor P***translation elongation factor P***translation elongation factor P***translation elongation factor P	2.75			TTC0760 b4147 TTHA1125 ECP_4391	protein translation elongation factor P (EF-P)***elongation factor P (EF-P)***Elongation factor EF-P***elongation factor P	1.73
DR_0120 Dgeo_2345 Krad_1409 Rxyl_1396	smf protein***DNA processing protein DprA, putative***DNA protecting protein DprA***DNA processing protein DprA, putative	1.87			TTC1873 b4473 TTHA0121 ECP_3373	competence protein DprA***competence protein DprA (smf protein (DNA processing chain A))***hypothetical protein***hypothetical protein	n.a.	D= 1.98644	P: > 0.10
DR_0128 Dgeo_2077 Krad_4232 Rxyl_0785	grpE protein***GrpE protein***GrpE protein***GrpE protein	2.21			TTC1126 b2614 TTHA1490 ECP_2614	GrpE protein***GrpE protein (HSP-70 cofactor)***heat shock protein***heat shock protein GrpE	1.04
DR_0129 Dgeo_2076 Krad_4233 Rxyl_0784	dnaK protein***chaperone DnaK***chaperone protein DnaK [EC:1.3.1.74]***chaperone DnaK	1.75			TTC1127 b0014 TTHA1491 ECP_0014	chaperone protein DnaK***chaperone protein DnaK (heat shock protein 70)***chaperone Hsp70, co-chaperone with DnaJ***chaperone protein DnaK	0.98
DR_0135 Dgeo_1606 Krad_0052 Krad_3855 Rxyl_1011	hypothetical protein***protein of unknown function DUF6, transmembrane***protein of unknown function DUF6 transmembrane***protein of unknown function DUF6 transmembrane***protein of unknown function DUF6, transmembrane	2.2					n.a.
DR_0139 Dgeo_2006 Krad_1503 Rxyl_1429	GTP-binding protein HflX***GTP-binding protein, HSR1-related***small GTP-binding protein***GTP-binding protein, HSR1-related	3.1			TTC0198 b4173 TTHA0566 ECP_4418	GTP-binding protein HflX***GTP-binding protein HflX***predicted GTPase***putative GTPase HflX	1.76
DR_0148 Dgeo_1951 Krad_3508 Rxyl_1535	valyl-tRNA synthetase [EC:6.1.1.9]***valyl-tRNA synthetase [EC:6.1.1.9]***tRNA synthetase valyl/leucyl anticodon-binding***valyl-tRNA synthetase [EC:6.1.1.9]	3.25			TTC0805 b4258 TTHA1169 ECP_4507	valyl-tRNA synthetase [EC:6.1.1.9]	1.35
DR_0151 Dgeo_1261 Krad_3484 Rxyl_2890	NifS-related protein***cysteine desulphurase related***cysteine desulfurase, SufS subfamily***cysteine desulphurase related [EC:2.8.1.7]	2.82					n.a.
DR_0153 Dgeo_0300 Krad_0126 Rxyl_1364	diaminohydroxyphosphoribosylaminopyrimidine deaminase /***riboflavin biosynthesis protein RibD [EC:1.1.1.193 3.5.4.26]***riboflavin biosynthesis protein RibD [EC:3.5.4.26 1.1.1.193]***riboflavin biosynthesis protein RibD [EC:3.5.4.26 1.1.1.193]	2.06			TTC0699 b0414 TTHA1064 ECP_0473	diaminohydroxyphosphoribosylaminopyrimidine***diaminohydroxyphosphoriboxylaminopyrimidine deaminase +***fused diaminohydroxyphosphoribosylaminopyrimidine deaminase and***bifunctional diaminohydroxyphosphoribosylaminopyrimidine	0.88
DR_0154 Dgeo_0301 Krad_2979 Rxyl_1365	riboflavin synthase alpha chain [EC:2.5.1.9]***riboflavin synthase, alpha subunit [EC:2.5.1.9]***riboflavin synthase, alpha subunit***riboflavin synthase, alpha subunit [EC:2.5.1.9]	1.26			TTC0698 b1662 TTHA1063 ECP_1609	riboflavin synthase subunit alpha [EC:2.5.1.9]***riboflavin synthase subunit alpha [EC:2.5.1.9]***riboflavin synthase, alpha subunit [EC:2.5.1.9]***riboflavin synthase subunit alpha [EC:2.5.1.9]	n.a.	D= 2.04243	P: > 0.10
DR_0155 Dgeo_0302 Krad_2978 Rxyl_1366	GTP cyclohydrolase II/3,4-dihydroxy-2-butanone-4-phosphate synthase***GTP cyclohydrolase II [EC:3.5.4.25]***3,4-dihydroxy-2-butanone 4-phosphate synthase***GTP cyclohydrolase II [EC:3.5.4.25]	n.a.	D= -1.81221	P: < 0.001			n.a.
DR_0156 Dgeo_0303 Krad_2977 Rxyl_1367	riboflavin synthase beta chain***riboflavin synthase***6,7-dimethyl-8-ribityllumazine synthase [EC:2.5.1.9]***riboflavin synthase	1.77			TTC1647 b0415 TTHA0336 ECP_0474	6,7-dimethyl-8-ribityllumazine synthase***riboflavin synthase, beta subunit (6,7-dimethyl-8-ribityllumazine***riboflavin synthase beta chain***riboflavin synthase subunit beta	1.71
DR_0165 Dgeo_0365 Krad_0447 Rxyl_0956	acyl-peptide hydrolase, putative***peptidase S9, prolyl oligopeptidase active site region***peptidase S9 prolyl oligopeptidase active site domain protein***peptidase S9, prolyl oligopeptidase active site region	2.55					n.a.
DR_0168 Dgeo_0396 Krad_0540 Rxyl_2184	dihydropteroate synthase [EC:2.5.1.15]	n.a.	D= -1.61387	P: < 0.001	TTC1795 b3177 TTHA0191 ECP_3264	dihydropteroate synthase [EC:2.5.1.15]***dihydropteroate synthase [EC:2.5.1.15]***7,8-dihydropteroate synthase [EC:2.5.1.15]***dihydropteroate synthase [EC:2.5.1.15]	n.a.	D= 2.09843	0.10 > P > 0.05
DR_0169 Dgeo_0397 Krad_0541 Rxyl_2579	dihydroneopterin aldolase [EC:4.1.2.25]***dihydroneopterin aldolase [EC:4.1.2.25]***dihydroneopterin aldolase***dihydroneopterin aldolase [EC:4.1.2.25]	1.77					n.a.
DR_0170 Dgeo_0398 Krad_0542 Rxyl_2183	2-amino-4-hydroxy-6- hydroxymethyldihydropteridine pyrophosphokinase***2-amino-4-hydroxy-6-hydroxymethyldihydropteridine pyrophosphokinase***2-amino-4-hydroxy-6-hydroxymethyldihydropteridine pyrophosphokinase***2-amino-4-hydroxy-6-hydroxymethyldihydropteridine pyrophosphokinase	n.a.	D= -1.45083	P: < 0.001	TTC1387 b0142 TTHA1749 ECP_0152	2-amino-4-hydroxy-6-hydroxymethyldihydropteridine pyrophosphokinase***2-amino-4-hydroxy-6-hydroxymethyldihydropteridine pyrophosphokinase***2-amino-4-hydroxy-6-hydroxymethyldihyropteridine pyrophosphokinase***2-amino-4-hydroxy-6-hydroxymethyldihyropteridine pyrophosphokinase	0.69
DR_0173 Dgeo_0002 Krad_3782 Rxyl_1620	peptide chain release factor 2***hypothetical protein***peptide chain release factor 2***peptide chain release factor 2	n.a.	D= -2.06978	P: < 0.001	TTC1852 b2891 TTHA0142 ECP_2884	bacterial peptide chain release factor 2 (RF-2)***peptide chain release factor 2***peptide chain release factor RF-2***peptide chain release factor 2	1.87
DR_0174 Dgeo_1734 Krad_0720 Rxyl_2121	50S ribosomal protein L13***ribosomal protein L13***ribosomal protein L13***ribosomal protein L13	n.a.	D= -1.80596	P: < 0.001	TTC1101 b3231 TTHA1465 ECP_3314	50S ribosomal protein L13***50S ribosomal protein L13***50S ribosomal subunit protein L13***50S ribosomal protein L13	1.01
DR_0175 Dgeo_1735 Krad_0721 Rxyl_2120	30S ribosomal protein S9***ribosomal protein S9***ribosomal protein S9***ribosomal protein S9	n.a.	D= -1.88063	P: < 0.001	TTC1100 b3230 TTHA1464 ECP_3313	30S ribosomal protein S9***30S ribosomal protein S9***30S ribosomal subunit protein S9***30S ribosomal protein S9	n.a.	D= 2.23330	P: < 0.05
DR_0179 Dgeo_2209 Krad_3762 Rxyl_2326	HAM1 protein***Ham1-like protein protein***non-canonical purine NTP pyrophosphatase, RdgB/HAM1 family***Ham1-like protein	n.a.	D= -1.71848	P: < 0.001	TTC1290 b2954 TTHA1654 ECP_2948	nucleoside-triphosphatase [EC:3.6.1.15]***nucleoside-triphosphatase (HAM1 protein) [EC:3.6.1.15]***dITP/XTP pyrophosphatase [EC:3.6.1.15]***putative deoxyribonucleotide triphosphate pyrophosphatase	0.82
DR_0180 Dgeo_1519 Krad_1151 Rxyl_0863	RNA polymerase sigma-E factor***RNA polymerase, sigma-24 subunit, ECF subfamily***RNA polymerase, sigma-24 subunit, ECF subfamily***RNA polymerase, sigma-24 subunit, ECF subfamily	3.02					n.a.
DR_0182 Dgeo_2627 Krad_2960 Rxyl_0342	glutamate synthase (NADPH) small chain [EC:1.4.1.13]***glutamate synthases, NADH/NADPH, small subunit [EC:1.4.1.13]***glutamate synthase, NADH/NADPH, small subunit***glutamate synthases, NADH/NADPH, small subunit [EC:1.4.1.13]	1.69					n.a.
DR_0183 Dgeo_2626 Krad_2961 Rxyl_0341	glutamate synthase (NADPH) large chain [EC:1.4.1.13]***glutamate synthase (ferredoxin) [EC:1.4.7.1]***glutamate synthase (ferredoxin) [EC:1.4.7.1]***glutamate synthase (ferredoxin) [EC:1.4.7.1]	3.69					n.a.
DR_0185 Dgeo_0149 Dgeo_2546 Krad_0191 Rxyl_0523	integral membrane protein possibly involved in chromosome***CrcB protein***CrcB protein***camphor resistance CrcB protein***camphor resistance CrcB protein	1.72					n.a.
DR_0192 Dgeo_1510 Krad_4133 Rxyl_0700	MutT/NUDIX family protein***NUDIX hydrolase***NUDIX hydrolase***NUDIX hydrolase	1.82					n.a.
DR_0198 Dgeo_1513 Krad_0465 Rxyl_0510	recR protein***recombination protein RecR***recombination protein RecR***recombination protein RecR	n.a.	D= -1.33335	P: < 0.001	TTC1236 b0472 TTHA1600 ECP_0533	recombination protein RecR***RecR protein***gap repair protein***recombination protein RecR	1.26
DR_0215 Dgeo_1952 Krad_1307 Krad_3560 Rxyl_1353	aminotransferase, class V [EC:2.8.1.7]***aminotransferase, class V [EC:2.8.1.7]***aminotransferase class V***aminotransferase class V***aminotransferase, class V	2.39			TTC0087 b2530 TTHA0456 ECP_2535	cysteine desulfhydrase/selenocysteine lyase [EC:2.8.1.7]***cysteine desulfurase/cysteine sulfinate desulfinase [EC:2.8.1.7]***cysteine desulfurase (tRNA sulfurtransferase), PLP-dependent***cysteine desulfurase [EC:2.8.1.7]	n.a.	D= 2.12153	0.10 > P > 0.05
DR_0217 Dgeo_2206 Krad_3079 Rxyl_0976	thiosulfate sulfurtransferase [EC:2.8.1.1]***thiosulfate sulfurtransferase [EC:2.8.1.1]***rhodanese domain protein***thiosulfate sulfurtransferase [EC:2.8.1.1]	n.a.	D= -1.11365	P: < 0.001			n.a.
DR_0220 Dgeo_0063 Krad_4041 Rxyl_0997	amidophosphoribosyltransferase [EC:2.4.2.14]***amidophosphoribosyltransferase [EC:2.4.2.14]***amidophosphoribosyltransferase***amidophosphoribosyltransferase [EC:2.4.2.14]	n.a.	D= -1.66293	P: < 0.001	TTC1156 b2312 TTHA1520 ECP_2351	amidophosphoribosyltransferase [EC:2.4.2.14]	1.45
DR_0222 Dgeo_0064 Krad_4068 Rxyl_0996	phosphoribosylformylglycinamidine synthase II [EC:6.3.5.3]	3.09			TTC1155 b2557 TTHA1519 ECP_2559	phosphoribosylformylglycinamidine synthase [EC:6.3.5.3]***phosphoribosylformylglycinamidine synthase II [EC:6.3.5.3]***phosphoribosylformyl-glycineamide synthetase [EC:6.3.5.3]***phosphoribosylformylglycinamidine synthase [EC:6.3.5.3]	1.56
DR_0223 Dgeo_0065 Krad_4069 Rxyl_0995	phosphoribosylformylglycinamidine synthase I [EC:6.3.5.3]	1.97					n.a.
DR_0226 Dgeo_0067 Krad_4099 Rxyl_0993	phosphoribosylaminoimidazole-succinocarboxamide synthase	n.a.	D= -1.55597	P: < 0.001	TTC1151 b2476 TTHA1515 ECP_2490	phosphoribosylamidoimidazole-succinocarboxamide synthase***phosphoribosylaminoimidazole-succinocarboxamide synthase***phosphoribosylaminoimidazole-succinocarboxamide synthetase***phosphoribosylaminoimidazole-succinocarboxamide synthase	1.8
DR_0230 Dgeo_0073 Krad_0900 Rxyl_2175	2-C-methyl-D-erythritol 2,4-cyclodiphosphate synthase [EC:4.6.1.12]***2-C-methyl-D-erythritol 2,4-cyclodiphosphate synthase [EC:4.6.1.12]***2C-methyl-D-erythritol 2,4-cyclodiphosphate synthase [EC:4.6.1.12]***2-C-methyl-D-erythritol 2,4-cyclodiphosphate synthase [EC:4.6.1.12]	n.a.	D= -1.52768	P: < 0.001	TTC1438 b2746 TTHA1790 ECP_2728	2-C-methyl-D-erythritol 2,4-cyclodiphosphate synthase [EC:4.6.1.12]***2-C-methyl-D-erythritol 2,4-cyclodiphoshate synthase [EC:4.6.1.12]***2C-methyl-D-erythritol 2,4-cyclodiphosphate synthase [EC:4.6.1.12]***2-C-methyl-D-erythritol 2,4-cyclodiphosphate synthase [EC:4.6.1.12]	0.19
DR_0240 Dgeo_1138 Krad_0250 Krad_0255 Rxyl_2434	hypothetical protein***Cof protein***HAD-superfamily hydrolase, subfamily IIB***HAD-superfamily hydrolase, subfamily IIB***Cof protein	2.86					n.a.
DR_0245 Dgeo_0068 Krad_1259 Rxyl_1651	hemK protein [EC:2.1.1.-]***modification methylase, HemK family***modification methylase, HemK family***modification methylase, HemK family	2.29			TTC0073 b1212 TTHA0441 ECP_1260	methyltransferase [EC:2.1.1.-]***methyltransferase, HemK family***N5-glutamine methyltransferase, modifies release factors RF-1 and***N5-glutamine S-adenosyl-L-methionine-dependent methyltransferase	1.13
DR_0246 Dgeo_0069 Krad_4509 Rxyl_3212	Jag-related protein***single-stranded nucleic acid binding R3H***single-stranded nucleic acid binding R3H domain protein***single-stranded nucleic acid binding R3H	2.43					n.a.
DR_0250 Dgeo_1690 Krad_3947 Rxyl_0157	putative simple sugar transport system permease protein***inner-membrane translocator***inner-membrane translocator***inner-membrane translocator	2.48					n.a.
DR_0251 Dgeo_1691 Krad_2124 Krad_3946 Rxyl_0158	hypothetical protein***inner-membrane translocator***inner-membrane translocator***inner-membrane translocator***inner-membrane translocator	n.a.	D= -1.32411	P: < 0.001			n.a.
DR_0260 Dgeo_0045 Krad_0155 Rxyl_1563	CynX-related transport protein, putative***uncharacterized protein UPF0114***major facilitator superfamily MFS_1***major facilitator superfamily MFS_1	2.06					n.a.
DR_0261 Dgeo_1931 Krad_0754 Krad_2346 Rxyl_0013	MutT/nudix family protein [EC:3.6.1.-]***pseudogene***NUDIX hydrolase***NUDIX hydrolase***NUDIX hydrolase	n.a.	D= -1.13616	P: > 0.10			n.a.
DR_0264 Dgeo_0541 Krad_3073 Rxyl_0317	glycogen operon protein GlgX [EC:3.2.1.-]***glycogen debranching enzyme GlgX [EC:3.2.1.-]***glycogen debranching enzyme GlgX***glycogen debranching enzyme GlgX [EC:3.2.1.-]	3.79					n.a.
DR_0266 Dgeo_1762 Krad_3625 Rxyl_1019	molybdenum cofactor biosynthesis protein A	n.a.	D= -1.34936	P: < 0.001	TTC3056 b0781 TTHA0011 ECP_0795	23S-rRNA***molybdenum cofactor biosynthesis protein A (MoaA)***molybdopterin biosynthesis protein A***molybdenum cofactor biosynthesis protein A	n.a.	D= -2.10212	P: < 0.001
DR_0268 Dgeo_0363 Krad_1302 Rxyl_2086	putative sulfonate/nitrate/taurine transport system***putative sulfonate/nitrate/taurine transport system***NMT1/THI5 like domain protein***pseudogene	n.a.	D= -1.61751	P: < 0.001			n.a.
DR_0273 Dgeo_0007 Krad_4294 Rxyl_2412	hypothetical protein***MOSC domain protein***hypothetical protein***MOSC domain containing protein	n.a.	D= -1.69298	P: < 0.001			n.a.
DR_0287 Dgeo_0140 Krad_1228 Rxyl_2535	2-oxoglutarate dehydrogenase, E1 component [EC:1.2.4.2]***2-oxoglutarate dehydrogenase, E1 component [EC:1.2.4.2]***2-oxoglutarate dehydrogenase, E1 subunit***2-oxoglutarate dehydrogenase, E1 component [EC:1.2.4.2]	3.87			TTC1698 b0726 TTHA0289 ECP_0737	alpha-ketoglutarate decarboxylase [EC:1.2.4.2]***alpha-ketoglutarate decarboxylase [EC:1.2.4.2]***2-oxoglutarate decarboxylase, thiamin-requiring [EC:1.2.4.2]***alpha-ketoglutarate decarboxylase [EC:1.2.4.2]	2.2
DR_0289 Dgeo_0248 Krad_0422 Rxyl_2676	endonuclease III [EC:4.2.99.18]***endonuclease III [EC:4.2.99.18]***endonuclease III [EC:4.2.99.18]***endonuclease III	2.82			TTC1892 b1633 TTHA0112 ECP_1578	endonuclease III [EC:4.2.99.18]***endonuclease III [EC:4.2.99.18]***DNA glycosylase and apyrimidinic (AP) lyase (endonuclease III)***endonuclease III [EC:4.2.99.18]	n.a.	D= 2.10208	0.10 > P > 0.05
DR_0297 Dgeo_0099 Krad_1782 Rxyl_2305	UDP-N-acetylmuramoylalanyl-D-glutamate--2,6-diaminopimelate ligase***UDP-N-acetylmuramyl-tripeptide synthetases [EC:6.3.2.13]***UDP-N-acetylmuramyl-tripeptide synthetase***UDP-N-acetylmuramyl-tripeptide synthetases [EC:6.3.2.13]	2.45					n.a.
DR_0302 Dgeo_0010 Krad_0724 Rxyl_0799	glucosamine--fructose-6-phosphate aminotransferase (isomerizing)***glucosamine--fructose-6-phosphate aminotransferase, isomerizing***glucosamine--fructose-6-phosphate aminotransferase, isomerizing***glucosamine--fructose-6-phosphate aminotransferase, isomerizing	3.45			TTC3030 b3729 TTHAt43 ECP_3928	tRNA-Trp***tRNA-Trp***L-glutamine:D-fructose-6-phosphate aminotransferase [EC:2.6.1.16]***D-fructose-6-phosphate amidotransferase [EC:2.6.1.16]	n.a.	D= -0.76484	P: > 0.10
DR_0305 Dgeo_1873 Krad_0682 Rxyl_2160	30S ribosomal protein S12***ribosomal protein S12***ribosomal protein S12***ribosomal protein S12	n.a.	D= -1.14547	P: < 0.001	TTC1333 b3342 TTHA1697 ECP_3432	30S ribosomal protein S12***30S ribosomal protein S12***30S ribosomal subunit protein S12***30S ribosomal protein S12	n.a.	D= -1.13385	P: < 0.001
DR_0306 Dgeo_1872 Krad_0683 Rxyl_2159	30S ribosomal protein S7***ribosomal protein S7***ribosomal protein S7***ribosomal protein S7	0.49			TTC1332 b3341 TTHA1696 ECP_3431	30S ribosomal protein S7***30S ribosomal protein S7***30S ribosomal subunit protein S7***30S ribosomal protein S7	n.a.	D= 2.24574	P: < 0.05
DR_0307 Dgeo_1871 Krad_0684 Rxyl_2158	elongation factor EF-G [EC:3.6.5.3]***translation elongation factor G [EC:3.6.5.3]***translation elongation factor G***translation elongation factor G [EC:3.6.5.3]	2.99			TTC1331 b3340 TTHA1695 ECP_3430	elongation factor G [EC:3.6.5.3]***elongation factor G [EC:3.6.5.3]***protein chain elongation factor EF-G, GTP-binding [EC:3.6.5.3]***elongation factor G [EC:3.6.5.3]	1.61
DR_0310 Dgeo_1868 Krad_0687 Rxyl_2156	30S ribosomal protein S10***ribosomal protein S10***ribosomal protein S10***ribosomal protein S10	0.29			TTC1329 b3321 TTHA1693 ECP_3409	30S ribosomal protein S10***30S ribosomal protein S10***30S ribosomal subunit protein S10***30S ribosomal protein S10	1.13
DR_0311 Dgeo_1867 Krad_0688 Rxyl_2155	50S ribosomal protein L3***ribosomal protein L3***ribosomal protein L3***ribosomal protein L3	n.a.	D= -1.75211	P: < 0.001	TTC1328 b3320 TTHA1692 ECP_3408	50S ribosomal protein L3***50S ribosomal protein L3***50S ribosomal subunit protein L3***50S ribosomal protein L3	1.24
DR_0312 Dgeo_1866 Krad_0689 Rxyl_2154	50S ribosomal protein L4***ribosomal protein L4/L1e***ribosomal protein L4/L1e***ribosomal protein L4/L1e	n.a.	D= -1.54057	P: < 0.001	TTC1327 b3319 TTHA1691 ECP_3407	50S ribosomal protein L4***50S ribosomal protein L4***50S ribosomal subunit protein L4***50S ribosomal protein L4	0.47
DR_0313 Dgeo_1865 Krad_0690 Rxyl_2153	50S ribosomal protein L23***ribosomal protein L25/L23***ribosomal protein L25/L23***ribosomal protein L25/L23	n.a.	D= -1.25474	P: < 0.001	TTC1326 b3318 TTHA1690 ECP_3406	50S ribosomal protein L23***50S ribosomal protein L23***50S ribosomal subunit protein L23***50S ribosomal protein L23	1
DR_0314 Dgeo_1864 Krad_0691 Rxyl_2152	50S ribosomal protein L2***ribosomal protein L2***ribosomal protein L2***ribosomal protein L2	1.07			TTC1325 b3317 TTHA1689 ECP_3405	50S ribosomal protein L2***50S ribosomal protein L2***50S ribosomal subunit protein L2***50S ribosomal protein L2	n.a.	D= 2.31722	P: < 0.05
DR_0315 Dgeo_1863 Krad_0692 Rxyl_2151	30S ribosomal protein S19***ribosomal protein S19***ribosomal protein S19***ribosomal protein S19	0.4			TTC1324 b3316 TTHA1688 ECP_3404	30S ribosomal protein S19***30S ribosomal protein S19***30S ribosomal subunit protein S19***30S ribosomal protein S19	n.a.	D= 2.23697	P: < 0.05
DR_0316 Dgeo_1862 Krad_0693 Rxyl_2150	50S ribosomal protein L22***ribosomal protein L22***ribosomal protein L22***ribosomal protein L22	n.a.	D= -1.15484	P: < 0.001	TTC1323 b3315 TTHA1687 ECP_3403	50S ribosomal protein L22***50S ribosomal protein L22***50S ribosomal subunit protein L22***50S ribosomal protein L22	0.19
DR_0317 Dgeo_1861 Krad_0694 Rxyl_2149	30S ribosomal protein S3***ribosomal protein S3***ribosomal protein S3***ribosomal protein S3	1.91			TTC1322 b3314 TTHA1686 ECP_3402	30S ribosomal protein S3***30S ribosomal protein S3***30S ribosomal subunit protein S3***30S ribosomal protein S3	n.a.	D= 2.19958	0.10 > P > 0.05
DR_0318 Dgeo_1860 Krad_0695 Rxyl_2148	50S ribosomal protein L16***ribosomal protein L16***ribosomal protein L16***ribosomal protein L16	n.a.	D= -1.14763	P: < 0.001	TTC1321 b3313 TTHA1685 ECP_3401	50S ribosomal protein L16***50S ribosomal protein L16***50S ribosomal subunit protein L16***50S ribosomal protein L16	0.6
DR_0320 Dgeo_1858 Krad_0697 Rxyl_2146	30S ribosomal protein S17***ribosomal protein S17***ribosomal protein S17***ribosomal protein S17	n.a.	D= -1.17440	P: < 0.001	TTC1319 b3311 TTHA1683 ECP_3399	30S ribosomal protein S17***30S ribosomal protein S17***30S ribosomal subunit protein S17***30S ribosomal protein S17	0.63
DR_0321 Dgeo_1857 Krad_0698 Rxyl_2145	50S ribosomal protein L14***ribosomal protein L14***ribosomal protein L14***ribosomal protein L14	1.15			TTC1318 b3310 TTHA1682 ECP_3398	50S ribosomal protein L14***50S ribosomal protein L14***50S ribosomal subunit protein L14***50S ribosomal protein L14	0.18
DR_0322 Dgeo_1856 Krad_0699 Rxyl_2144	50S ribosomal protein L24***ribosomal protein L24***ribosomal protein L24***ribosomal protein L24	n.a.	D= -1.22108	P: < 0.001	TTC1317 b3309 TTHA1681 ECP_3397	50S ribosomal protein L24***50S ribosomal protein L24***50S ribosomal subunit protein L24***50S ribosomal protein L24	n.a.	D= 2.27293	P: < 0.05
DR_0323 Dgeo_1855 Krad_0700 Rxyl_2143	50S ribosomal protein L5***ribosomal protein L5***ribosomal protein L5***ribosomal protein L5	n.a.	D= -1.21686	P: < 0.001	TTC1316 b3308 TTHA1680 ECP_3396	50S ribosomal protein L5***50S ribosomal protein L5***50S ribosomal subunit protein L5***50S ribosomal protein L5	1.42
DR_0341 Dgeo_0056 Krad_1465 Rxyl_1417	30S ribosomal protein S15***roadblock/LC7***ribosomal protein S15***ribosomal protein S15	n.a.	D= -1.75345	P: < 0.001	TTC0773 b3165 TTHA1138 ECP_3253	30S ribosomal protein S15***30S ribosomal protein S15***30S ribosomal subunit protein S15***30S ribosomal protein S15	n.a.	D= 2.21929	0.10 > P > 0.05
DR_0358 Dgeo_2127 Krad_0884 Rxyl_0173	hypothetical protein***glycine cleavage T protein (aminomethyl transferase)***glycine cleavage T protein (aminomethyl transferase)***glycine cleavage T protein (aminomethyl transferase)	2.43					n.a.
DR_0362 Dgeo_2121 Krad_1363 Rxyl_2952	D-alanine--D-alanine ligase [EC:6.3.2.4]	n.a.	D= -1.15680	P: < 0.001	TTC1223 b0381 TTHA1587 ECP_0440	D-alanine-D-alanine ligase [EC:6.3.2.4]***D-alanine--D-alanine ligase [EC:6.3.2.4]***D-alanine-D-alanine ligase A [EC:6.3.2.4]***D-alanyl-alanine synthetase A [EC:6.3.2.4]	1.61
DR_0366 Dgeo_2097 Dgeo_1998 Krad_3632 Rxyl_0975	hypothetical protein***hypothetical protein***hypothetical protein***radical SAM domain protein***hypothetical protein	n.a.	D= -1.25364	P: > 0.10			n.a.
DR_0382 Dgeo_1057 Krad_0403 Rxyl_0812	O-sialoglycoprotein endopeptidase, putative [EC:3.4.24.57]***metalloendopeptidase, putative, glycoprotease family [EC:3.4.24.57]***putative metalloendopeptidase, glycoprotease family [EC:3.4.24.57]***metalloendopeptidase, putative, glycoprotease family [EC:3.4.24.57]	n.a.	D= -1.67301	P: < 0.001	TTC0888 b3064 TTHA1252 ECP_3154	O-sialoglycoprotein endopeptidase [EC:3.4.24.57]***O-sialoglycoprotein endopeptidase [EC:3.4.24.57]***predicted peptidase [EC:3.4.24.57]***O-sialoglycoprotein endopeptidase [EC:3.4.24.57]	1.24
DR_0386 Dgeo_0704 Krad_1429 Rxyl_1406	gcpE protein [EC:1.17.4.3]***1-hydroxy-2-methyl-2-(E)-butenyl 4-diphosphate synthase***1-hydroxy-2-methyl-2-(E)-butenyl 4-diphosphate synthase***1-hydroxy-2-methyl-2-(E)-butenyl 4-diphosphate synthase	n.a.	D= -1.73639	P: < 0.001	TTC1677 b2515 TTHA0305 ECP_2520	4-hydroxy-3-methylbut-2-en-1-yl diphosphate synthase [EC:1.17.4.3]***4-hydroxy-3-methylbut-2-en-1-yl diphosphate synthase [EC:1.17.4.3]***1-hydroxy-2-methyl-2-(E)-butenyl 4-diphosphate synthase***4-hydroxy-3-methylbut-2-en-1-yl diphosphate synthase [EC:1.17.4.3]	1.4
DR_0395 Dgeo_2389 Krad_1330 Krad_3576 Rxyl_1204	hypothetical protein***major facilitator superfamily MFS_1***major facilitator superfamily MFS_1***major facilitator superfamily MFS_1***major facilitator superfamily MFS_1	2.89					n.a.
DR_0397 Dgeo_0402 Dgeo_2746 Krad_1331 Rxyl_1612 Rxyl_0146	molybdopterin oxidoreductase, molybdopterin binding subunit***formate dehydrogenase [EC:1.2.1.2]***formate dehydrogenase, alpha subunit [EC:1.2.1.2]***molybdopterin oxidoreductase***molydopterin dinucleotide-binding region***oxidoreductase alpha (molybdopterin) subunit [EC:1.2.1.2]	n.a.	D= -1.25949	P: > 0.10			n.a.
DR_0400 Dgeo_1654 Krad_1482 Rxyl_1421	cell division protein FtsK, putative***cell divisionFtsK/SpoIIIE***cell divisionFtsK/SpoIIIE***cell divisionFtsK/SpoIIIE	2.42			TTC0474 b0890 TTHA0826 ECP_0904	cell division protein FtsK***cell division protein FtsK***DNA-binding membrane protein required for chromosome resolution and***DNA translocase FtsK	1.26
DR_0403 Dgeo_1652 Krad_1901 Rxyl_1896	inosine-uridine preferring nucleoside hydrolase [EC:3.2.2.1]***purine nucleosidase [EC:3.2.2.1]***inosine/uridine-preferring nucleoside hydrolase***inosine/uridine-preferring nucleoside hydrolase	2.14					n.a.
DR_0424 Dgeo_0979 Krad_3175 Rxyl_1103	imidazoleglycerol-phosphate dehydratase [EC:4.2.1.19]	2.14			TTC0061 b2022 TTHA0429 ECP_2065	imidazoleglycerol-phosphate dehydratase [EC:4.2.1.19]***imidazoleglycerol-phosphate dehydratase [EC:4.2.1.19]***fused histidinol-phosphatase/imidazoleglycerol-phosphate dehydratase***imidazole glycerol-phosphate dehydratase/histidinol phosphatase	1.55
DR_0426 Dgeo_0980 Krad_3174 Rxyl_1104	amidotransferase hisH [EC:2.4.2.-]***imidazole glycerol phosphate synthase, glutamine amidotransferase***imidazole glycerol phosphate synthase, glutamine amidotransferase***imidazole glycerol phosphate synthase, glutamine amidotransferase	n.a.	D= -1.71247	P: < 0.001	TTC0062 b2023 TTHA0430 ECP_2066	imidazole glycerol phosphate synthase subunit HisH [EC:2.4.2.-]***imidazole glycerol phosphate synthase subunit HisH [EC:2.4.2.-]***imidazole glycerol phosphate synthase, glutamine amidotransferase***imidazole glycerol phosphate synthase subunit HisH [EC:2.4.2.-]	1.53
DR_0427 Dgeo_0470 Krad_1053 Rxyl_0896	50S ribosomal protein L25***pseudogene***ribosomal 5S rRNA E-loop binding protein Ctc/L25/TL5***ribosomal 5S rRNA E-loop binding protein Ctc/L25/TL5	2.85					n.a.
DR_0432 Dgeo_0315 Krad_3810 Rxyl_2809	DNA-binding response regulator***two component transcriptional regulator, LuxR family***two component transcriptional regulator, LuxR family***two component transcriptional regulator, LuxR family	n.a.	D= -1.09580	P: < 0.001			n.a.
DR_0433 Dgeo_0316 Krad_1931 Rxyl_1712	beta-lactamase, putative [EC:3.5.2.6]***beta-lactamase [EC:3.5.2.6]***beta-lactamase [EC:3.5.2.6]***beta-lactamase	2.13					n.a.
DR_0435 Dgeo_0318 Krad_1910 Rxyl_0085	cytochrome complex iron-sulfur subunit, putative [EC:1.10.2.2]***Rieske (2Fe-2S) region***Rieske (2Fe-2S) domain protein***twin-arginine translocation pathway signal	3.56					n.a.
DR_0436 Dgeo_0319 Krad_3253 Rxyl_2711	ubiquinol-cytochrome c reductase cytochrome b subunit [EC:1.10.2.2]***cytochrome b/b6-like protein [EC:1.10.2.2]***cytochrome b/b6 domain***cytochrome b/b6-like protein	n.a.	D= -1.16589	P: < 0.001			n.a.
DR_0439 Dgeo_0323 Krad_3261 Rxyl_2772	HesB/YadR/YfhF family protein***HesB/YadR/YfhF***iron-sulfur cluster assembly accessory protein***HesB/YadR/YfhF	n.a.	D= -1.27653	P: < 0.001	TTC1272 b0156 TTHA1635 ECP_0166	HesB protein***iron-sulfur cluster biosynthesis protein IscA***hypothetical protein***HesB family protein	0.26
DR_0440 Dgeo_0327 Krad_3056 Rxyl_1322	Holliday junction resolvase [EC:3.1.22.4]***crossover junction endodeoxyribonuclease RuvC [EC:3.1.22.4]***crossover junction endodeoxyribonuclease RuvC [EC:3.1.22.4]***crossover junction endodeoxyribonuclease RuvC [EC:3.1.22.4]	2.06			TTC0725 b1863 TTHA1090 ECP_1807	crossover junction endodeoxyribonuclease RuvC [EC:3.1.22.4]***Holliday junction resolvase RuvC [EC:3.1.22.4]***component of RuvABC resolvasome, endonuclease [EC:3.1.22.4]***Holliday junction resolvase [EC:3.1.22.4]	2.31
DR_0443 Dgeo_2180 Krad_3944 Rxyl_0607	pyrimidine-nucleoside phosphorylase [EC:2.4.2.2]***pyrimidine-nucleoside phosphorylase [EC:2.4.2.4]***pyrimidine-nucleoside phosphorylase [EC:2.4.2.4]***pyrimidine-nucleoside phosphorylase	2.61			TTC1412 b4382 TTHA1771 ECP_4766	thymidine phosphorylase [EC:2.4.2.4]***pyrimidine-nucleoside (thymidine) phosphorylase [EC:2.4.2.4]***thymidine phosphorylase [EC:2.4.2.4]***thymidine phosphorylase [EC:2.4.2.4]	1.54
DR_0451 Dgeo_1204 Krad_3296 Rxyl_1125	glutamine synthase [EC:6.3.1.2]***glutamine synthetase, type I [EC:6.3.1.2]***glutamine synthetase, type I***glutamine synthetase, type I [EC:6.3.1.2]	n.a.	D= -1.80476	P: < 0.001			n.a.
DR_0454 Dgeo_1051 Krad_1818 Rxyl_1243	undecaprenyl-diphosphatase [EC:3.6.1.27]***undecaprenol kinase, putative [EC:3.6.1.27]***putative undecaprenol kinase [EC:3.6.1.27]***undecaprenol kinase, putative [EC:3.6.1.27]	2.53			TTC1814 b3057 TTHA0172 ECP_3147	bacitracin resistance protein (putative undecaprenol kinase)***undecaprenol kinase [EC:3.6.1.27]***undecaprenyl pyrophosphate phosphatase [EC:3.6.1.27]***undecaprenyl pyrophosphate phosphatase [EC:3.6.1.27]	0.72
DR_0458 Dgeo_1752 Krad_1656 Rxyl_0934	hypothetical protein***hypothetical protein***flagellar hook-length control protein***allergen V5/TPX-1 related	1.45					n.a.
DR_0463 Dgeo_0539 Krad_3074 Rxyl_0319	maltooligosyltrehalose synthase [EC:2.4.1.-]***malto-oligosyltrehalose synthase***malto-oligosyltrehalose synthase [EC:5.4.99.15]***malto-oligosyltrehalose synthase	2.94					n.a.
DR_0464 Dgeo_0540 Krad_3075 Rxyl_0318	maltooligosyltrehalose trehalohydrolase, putative***malto-oligosyltrehalose trehalohydrolase***malto-oligosyltrehalose trehalohydrolase***malto-oligosyltrehalose trehalohydrolase	2.39					n.a.
DR_0467 Dgeo_1609 Krad_0056 Rxyl_0486	hypothetical DNA polymerase / putative histidinol phosphatase***PHP-like protein***hypothetical protein***PHP-like protein	n.a.	D= -1.77927	P: < 0.001	TTC0785 b1034 TTHA1150 ECP_1026	DNA-dependent DNA polymerase beta chain***DNA polymerase beta family (X family)***predicted zinc-binding hydrolase***putative hydrolase	n.a.	D= 2.06485	P: > 0.10
DR_0473 Dgeo_1377 Krad_1349 Krad_1869 Rxyl_0848	ABC transporter, ATP-binding protein***ABC transporter related***ABC transporter-related protein***ABC transporter-related protein***ABC transporter related	n.a.	D= -1.04505	P: > 0.10			n.a.
DR_0474 Dgeo_1376 Krad_1870 Krad_1348 Rxyl_0847	hypothetical protein***protein of unknown function DUF214***protein of unknown function DUF214***protein of unknown function DUF214***protein of unknown function DUF214	2.19					n.a.
DR_0477 Dgeo_1760 Krad_3659 Rxyl_0143	sodium:solute symporter protein***SSS sodium solute transporter superfamily***SSS sodium solute transporter superfamily***SSS sodium solute transporter superfamily	3.87					n.a.
DR_0485 Dgeo_1539 Krad_0025 Rxyl_0061	glutamyl-tRNA synthetase [EC:6.1.1.17]***glutamyl-tRNA synthetase [EC:6.1.1.17]***protein of unknown function UPF0233***protein of unknown function UPF0118	n.a.	D= -1.73451	P: < 0.001	TTC0070 b2404 TTHA0438 ECP_2426	glutamyl-tRNA synthetase [EC:6.1.1.17]***glutamyl-tRNA synthetase [EC:6.1.1.17]***tRNA-Lys***tRNA-Lys	n.a.	D= 2.14147	0.10 > P > 0.05
DR_0493 Dgeo_0442 Krad_1377 Rxyl_2433 Rxyl_2550	formamidopyrimidine-DNA glycosylase [EC:3.2.2.23]***formamidopyrimidine-DNA glycosylase [EC:3.2.2.23]***formamidopyrimidine-DNA glycosylase [EC:3.2.2.23]***formamidopyrimidine-DNA glycosylase [EC:3.2.2.23]***formamidopyrimidine-DNA glycosylase [EC:3.2.2.23]	2.37					n.a.
DR_0495 Dgeo_0443 Krad_3597 Rxyl_2372	pyridoxamine 5-phosphate oxidase [EC:1.4.3.5]***pyridoxamine 5'-phosphate oxidase [EC:1.4.3.5]***pyridoxamine 5'-phosphate oxidase [EC:1.4.3.5]***pyridoxamine 5'-phosphate oxidase [EC:1.4.3.5]	n.a.	D= -1.60677	P: < 0.001			n.a.
DR_0498 Dgeo_2003 Krad_3143 Krad_4497 Rxyl_2604	virulence factor-related protein***integral membrane protein MviN***virulence factor MviN family protein***integral membrane protein MviN***integral membrane protein MviN	2.93					n.a.
DR_0499 Dgeo_1081 Dgeo_2614 Krad_2146 Rxyl_2852 Rxyl_1714	3-hydroxyisobutyrate dehydrogenase [EC:1.1.1.31]***6-phosphogluconate dehydrogenase, NAD-binding***2-hydroxy-3-oxopropionate reductase [EC:1.1.1.60]***6-phosphogluconate dehydrogenase NAD-binding***2-hydroxy-3-oxopropionate reductase [EC:1.1.1.60]***2-hydroxy-3-oxopropionate reductase [EC:1.1.1.60]	n.a.	D= -1.30592	P: > 0.10			n.a.
DR_0501 Dgeo_0500 Krad_3268 Rxyl_1475	dihydroorotate dehydrogenase [EC:1.3.3.1]***dihydroorotate oxidase [EC:1.3.3.1]***dihydroorotate oxidase [EC:1.3.3.1]***dihydroorotate dehydrogenase family protein	n.a.	D= -1.60421	P: < 0.001	TTC0424 b0945 TTHA0779 ECP_0950	dihydroorotate dehydrogenase 2 [EC:1.3.3.1]***dihydroorotate dehydrogenase 2 [EC:1.3.3.1]***dihydro-orotate oxidase, FMN-linked [EC:1.3.3.1]***dihydroorotate dehydrogenase 2 [EC:1.3.3.1]	n.a.	D= 1.84031	P: > 0.10
DR_0505 Dgeo_2368 Krad_4241 Rxyl_0306	5'-nucleotidase family protein [EC:3.1.3.5]***5'-nucleotidase-like [EC:3.1.3.5]***2',3'-cyclic-nucleotide 2'-phosphodiesterase [EC:3.1.4.16]***5'-nucleotidase-like protein [EC:3.1.3.5]	3.32					n.a.
DR_0507 Dgeo_0255 Krad_3187 Rxyl_1096	DNA polymerase III alpha subunit [EC:2.7.7.7]***DNA polymerase III, alpha subunit [EC:2.7.7.7]***DNA polymerase III, alpha subunit [EC:2.7.7.7]***DNA polymerase III, alpha subunit [EC:2.7.7.7]	n.a.	D= -1.72517	P: < 0.001	TTC1806 b0184 TTHA0180 ECP_0192	DNA polymerase III alpha subunit [EC:2.7.7.7]***DNA polymerase III alpha subunit [EC:2.7.7.7]***DNA polymerase III alpha subunit [EC:2.7.7.7]***DNA polymerase III subunit alpha [EC:2.7.7.7]	2.9
DR_0511 Dgeo_0111 Krad_3112 Rxyl_2084	ABC transporter, ATP-binding protein***ABC transporter related***binding-protein-dependent transport systems inner membrane component***binding-protein-dependent transport systems inner membrane component	n.a.	D= -1.77122	P: < 0.001			n.a.
DR_0541 Dgeo_1898 Krad_3388 Krad_3824 Rxyl_0487	hypothetical protein***protein of unknown function DUF72***protein of unknown function DUF72***protein of unknown function DUF72***protein of unknown function DUF72	n.a.	D= -1.31595	P: < 0.001			n.a.
DR_0544 Dgeo_0615 Dgeo_2679 Krad_1788 Rxyl_1829	hypothetical protein***protein of unknown function DUF81***protein of unknown function DUF81***protein of unknown function DUF81***protein of unknown function DUF81	2.09					n.a.
DR_0549 Dgeo_2037 Krad_4333 Rxyl_0852	replicative DNA helicase [EC:3.6.1.-]***DnaB-like protein helicase [EC:3.6.1.-]***replicative DNA helicase***replicative DNA helicase [EC:3.6.1.-]	n.a.	D= -1.53900	P: < 0.001	TTC1106 b4052 TTHA1470 ECP_4268	DnaB replication fork helicase [EC:3.6.1.-]***replicative DNA helicase DnaB [EC:3.6.1.-]***replicative DNA helicase [EC:3.6.1.-]***replicative DNA helicase [EC:3.6.1.-]	n.a.	D= 2.12976	0.10 > P > 0.05
DR_0551 Dgeo_1221 Krad_3505 Rxyl_2455	glutaryl-CoA dehydrogenase, putative [EC:1.3.99.7]***acyl-CoA dehydrogenase-like protein [EC:1.3.99.7]***acyl-CoA dehydrogenase domain protein***acyl-CoA dehydrogenase-like protein	n.a.	D= -1.79714	P: < 0.001			n.a.
DR_0555 Dgeo_1942 Krad_0626 Rxyl_1975	glutamate-1-semialdehyde 2,1-aminomutase [EC:5.4.3.8]***glutamate-1-semialdehyde-2,1-aminomutase [EC:5.4.3.8]***glutamate-1-semialdehyde-2,1-aminomutase***glutamate-1-semialdehyde-2,1-aminomutase [EC:5.4.3.8]	2.09			TTC0564 b0154 TTHA0934 ECP_0164	glutamate-1-semialdehyde 2,1-aminomutase [EC:5.4.3.8]***glutamate-1-semialdehyde 2,1-aminomutase (GSA)***glutamate-1-semialdehyde aminotransferase (aminomutase) [EC:5.4.3.8]***glutamate-1-semialdehyde aminotransferase [EC:5.4.3.8]	n.a.	D= -1.15714	P: < 0.001
DR_0556 Dgeo_1943 Krad_3363 Rxyl_1672	hypothetical protein***CoA-binding***CoA-binding domain protein***CoA-binding protein	2.3			TTC1536 b0965 TTHA1899 ECP_0971	hypothetical protein***hypothetical protein***predicted CoA-binding protein with NAD(P)-binding Rossmann-fold***hypothetical protein YccU	n.a.	D= 1.40116	P: > 0.10
DR_0557 Dgeo_1603 Krad_3122 Rxyl_1444	hypothetical protein***hypothetical protein***chromosome segregation and condensation protein ScpA***chromosome segregation and condensation protein ScpA	2.71					n.a.
DR_0561 Dgeo_1500 Dgeo_2696 Krad_0385 Krad_1105 Krad_3573 Rxyl_0621	maltose transport system substrate-binding protein***extracellular solute-binding protein, family 1***extracellular solute-binding protein, family 1***extracellular solute-binding protein family 1***extracellular solute-binding protein family 1***extracellular solute-binding protein family 1***extracellular solute-binding protein, family 1	n.a.	D= -1.04370	P: > 0.10			n.a.
DR_0562 Dgeo_1501 Krad_1379 Rxyl_0068	maltose transport system permease protein***binding-protein-dependent transport systems inner membrane component***binding-protein-dependent transport systems inner membrane component***binding-protein-dependent transport systems inner membrane component	2.74					n.a.
DR_0565 Dgeo_0049 Krad_4151 Rxyl_0500	putative polar amino acid transport system permease protein***permease YjgP/YjgQ***polar amino acid ABC transporter, inner membrane subunit***amino acid ABC transporter, permease protein, 3-TM region,	3.05					n.a.
DR_0567 Dgeo_1794 Dgeo_2252 Krad_3353 Krad_1253 Rxyl_3123	threonine dehydratase, biosynthetic [EC:4.3.1.19]***threonine dehydratase, biosynthetic [EC:4.3.1.19]***threonine synthase [EC:4.2.3.1]***threonine dehydratase***threonine synthase***threonine synthase [EC:4.2.3.1]	3.05					n.a.
DR_0575 Dgeo_1058 Krad_3807 Rxyl_1621	preprotein translocase, SecA subunit	3.64			TTC0887 b0098 TTHA1251 ECP_0100	preprotein translocase subunit SecA***preprotein translocase subunit SecA***preprotein translocase subunit, ATPase***preprotein translocase subunit SecA	1.13
DR_0577 Dgeo_1992 Krad_4218 Krad_1351 Rxyl_0159	sensor histidine kinase***multi-sensor signal transduction histidine kinase***integral membrane sensor signal transduction histidine kinase***integral membrane sensor signal transduction histidine kinase***periplasmic sensor signal transduction histidine kinase	2.67					n.a.
DR_0579 Dgeo_2315 Krad_2990 Rxyl_0014 Rxyl_1471	DNA/pantothenate metabolism flavoprotein [EC:4.1.1.36 6.3.2.5]***phosphopantothenoylcysteine***phosphopantothenoylcysteine***phosphopantothenoylcysteine decarboxylase [EC:4.1.1.36]***phosphopantothenoylcysteine	2.49			TTC1195 b3639 TTHA1560 ECP_3737	DNA pantothenate metabolism flavoprotein [EC:4.1.1.36 6.3.2.5]***DNA/pantothenate metabolism flavoprotein [EC:4.1.1.36 6.3.2.5]***fused 4'-phosphopantothenoylcysteine***bifunctional phosphopantothenoylcysteine	1.22
DR_0584 DR_2026 Dgeo_1488 Krad_3983 Krad_3996 Rxyl_0999	formyltetrahydrofolate deformylase [EC:3.5.1.10]***phosphoribosylglycinamide formyltransferase [EC:2.1.2.2]***formyltetrahydrofolate deformylase [EC:3.5.1.10]***formyltetrahydrofolate deformylase***phosphoribosylglycinamide formyltransferase***phosphoribosylglycinamide formyltransferase [EC:2.1.2.2]	n.a.	D= -1.23974	P: > 0.10			n.a.
DR_0596 Dgeo_0404 Krad_3053 Rxyl_1324	Holliday junction DNA helicase***Holliday junction DNA helicase RuvB***Holliday junction DNA helicase RuvB***Holliday junction DNA helicase RuvB	n.a.	D= -1.78986	P: < 0.001	TTC0038 b1860 TTHA0406 ECP_1804	Holliday junction DNA helicase B***Holliday junction DNA helicase B***ATP-dependent DNA helicase, component of RuvABC resolvasome***Holliday junction DNA helicase B	n.a.	D= -1.18243	P: < 0.001
DR_0598 Dgeo_2227 Krad_1802 Rxyl_2445	hypothetical protein***peptidase M23B***lytic transglycosylase catalytic***peptidase M23B	2.38					n.a.
DR_0601 Dgeo_0043 Krad_3361 Rxyl_1502	DNA primase [EC:2.7.7.-]***response regulator receiver protein***DNA primase***DNA primase [EC:2.7.7.-]	n.a.	D= -1.77061	P: < 0.001	TTC0896 b3066 TTHA1260 ECP_3156	DNA primase [EC:2.7.7.-]	1.88
DR_0606 Dgeo_2230 Krad_0735 Rxyl_2295	chaperonin***chaperonin Cpn10***chaperonin CPN10***chaperonin Cpn10	n.a.	D= -1.62622	P: < 0.001	TTC1713 b4142 TTHA0272 ECP_4386	co-chaperonin GroES***co-chaperonin GroES***Cpn10 chaperonin GroES, small subunit of GroESL***co-chaperonin GroES	1.82
DR_0607 Dgeo_2231 Krad_3636 Rxyl_0814	groEL protein***chaperonin GroEL***chaperonin GroEL***chaperonin GroEL	1.85					n.a.
DR_0615 Dgeo_1888 Krad_3577 Krad_4044 Rxyl_0474	transcriptional regulator, LysR family***transcriptional regulator, LysR family***transcriptional regulator, LysR family***transcriptional regulator, LysR family***transcriptional regulator, LysR family	1.52					n.a.
DR_0620 Dgeo_1793 Krad_1683 Krad_3211 Rxyl_2773	hypothetical protein***transglutaminase-like protein***transglutaminase domain protein***transglutaminase domain protein***transglutaminase-like protein	2.47					n.a.
DR_0623 Dgeo_1627 Krad_0015 Rxyl_2674	aspartate aminotransferase [EC:2.6.1.1]***aminotransferase, class I and II [EC:2.6.1.1]***virulence factor MviN family protein***aminotransferase, class I and II	n.a.	D= -1.66090	P: < 0.001			n.a.
DR_0625 Dgeo_1629 Krad_1840 Rxyl_3200	hypothetical protein***protein of unknown function DUF124***protein of unknown function DUF124***protein of unknown function DUF124	3.34					n.a.
DR_0626 Dgeo_1630 Krad_3199 Rxyl_1493	UDP-N-acetylglucosamine--N-acetylmuramyl-(pentapeptide)	2.31			TTC0719 b0090 TTHA1084 ECP_0092	UDP-N-acetylglucosamine-N-acetylmuramyl-(pentapeptide)***UDP-N-acetylglucosamine--N-acetylmuramyl-(pentapeptide)***N-acetylglucosaminyl transferase [EC:2.4.1.227]***N-acetylglucosaminyl transferase [EC:2.4.1.227]	n.a.	D= -0.93929	P: < 0.001
DR_0627 Dgeo_1631 Krad_3198 Rxyl_1492	UDP-N-acetylmuramate--alanine ligase [EC:6.3.2.8]***UDP-N-acetylmuramate--alanine ligase [EC:6.3.2.8]***UDP-N-acetylmuramate--alanine ligase***UDP-N-acetylmuramate--alanine ligase [EC:6.3.2.8]	2.83			TTC0720 b0091 TTHA1085 ECP_0093	UDP-N-acetylmuramate-alanine ligase [EC:6.3.2.8]***UDP-N-acetylmuramate--alanine ligase [EC:6.3.2.8]***UDP-N-acetylmuramate:L-alanine ligase [EC:6.3.2.8]***UDP-N-acetylmuramate--L-alanine ligase [EC:6.3.2.8]	1.04
DR_0628 Dgeo_1632 Krad_0667 Rxyl_2807	UDP-N-acetylenolpyruvoylglucosamine reductase [EC:1.1.1.158]***UDP-N-acetylenolpyruvoylglucosamine reductase [EC:1.1.1.158]***UDP-N-acetylmuramate dehydrogenase [EC:1.1.1.158]***UDP-N-acetylenolpyruvoylglucosamine reductase [EC:1.1.1.158]	2.75			TTC0721 b3972 TTHA1086 ECP_4186	UDP-N-acetylenolpyruvoylglucosamine reductase [EC:1.1.1.158]***UDP-N-acetylenolpyruvoylglucosamine reductase [EC:1.1.1.158]***UDP-N-acetylenolpyruvoylglucosamine reductase, FAD-binding***UDP-N-acetylenolpyruvoylglucosamine reductase [EC:1.1.1.158]	n.a.	D= 2.02863	P: > 0.10
DR_0631 Dgeo_1635 Krad_3196 Rxyl_1489	cell division protein FtsZ	2.57			TTC0724 b0095 TTHA1089 ECP_0097	cell division protein FtsZ***cell division protein FtsZ***GTP-binding tubulin-like cell division protein***cell division protein FtsZ	1.05
DR_0635 Dgeo_1637 Krad_3234 Rxyl_0039	6-phosphofructokinase [EC:2.7.1.11]***6-phosphofructokinase [EC:2.7.1.11]***6-phosphofructokinase [EC:2.7.1.11]***protein of unknown function DUF407	n.a.	D= -1.68576	P: < 0.001	TTC1597 b3916 TTHA1962 ECP_4125	6-phosphofructokinase [EC:2.7.1.11]***6-phosphofructokinase [EC:2.7.1.11]***6-phosphofructokinase I [EC:2.7.1.11]***6-phosphofructokinase [EC:2.7.1.11]	0.55
DR_0636 Dgeo_1638 Krad_3666 Rxyl_0890	hypothetical protein***protein of unknown function UPF0011***uroporphyrin-III C/tetrapyrrole (corrin/porphyrin) methyltransferase***protein of unknown function UPF0011	2.07			TTC1598 b3146 TTHA1963 ECP_3234	corrin/porphyrin methyltransferase***tetrapyrrole methylase family protein***predicted methyltransferase***putative tetrapyrrole methylase	n.a.	D= 2.00340	P: > 0.10
DR_0640 Dgeo_0287 Krad_2989 Rxyl_1470	S-adenosylmethionine synthase [EC:2.5.1.6]***methionine adenosyltransferase [EC:2.5.1.6]***methionine adenosyltransferase [EC:2.5.1.6]***methionine adenosyltransferase [EC:2.5.1.6]	n.a.	D= -1.82291	P: < 0.001	TTC1279 b2942 TTHA1642 ECP_2935	S-adenosylmethionine synthetase [EC:2.5.1.6]***S-adenosylmethionine synthetase [EC:2.5.1.6]***methionine adenosyltransferase 1 [EC:2.5.1.6]***S-adenosylmethionine synthetase [EC:2.5.1.6]	1.73
DR_0642 Dgeo_0286 Krad_1372 Rxyl_1373	pantetheine-phosphate adenylyltransferase [EC:2.7.7.3]***coenzyme A biosynthesis protein [EC:2.7.7.3]***pantetheine-phosphate adenylyltransferase [EC:2.7.7.3]***coenzyme A biosynthesis protein [EC:2.7.7.3]	1.93			TTC0560 b3634 TTHA0929 ECP_3732	phosphopantetheine adenylyltransferase [EC:2.7.7.3]***phosphopantetheine adenylyltransferase [EC:2.7.7.3]***pantetheine-phosphate adenylyltransferase [EC:2.7.7.3]***phosphopantetheine adenylyltransferase [EC:2.7.7.3]	n.a.	D= 2.04529	P: > 0.10
DR_0643 Dgeo_0285 Krad_1371 Rxyl_1372	N-6 adenine-specific DNA restriction methylase, putative***conserved hypothetical protein 95***putative methyltransferase***conserved hypothetical protein 95	n.a.	D= -1.81246	P: < 0.001	TTC0559 b3465 TTHA0928 ECP_3558	methyltransferase [EC:2.1.1.-]***methyltransferase [EC:2.1.1.-]***predicted methyltransferase [EC:2.1.1.-]***predicted methyltransferase [EC:2.1.1.-]	1.38
DR_0645 Dgeo_0283 Krad_0309 Rxyl_1255	molybdopterin-guanine dinucleotide biosynthesis protein A, putative***molybdopterin-guanine dinucleotide biosynthesis protein A, putative***molybdopterin-guanine dinucleotide biosynthesis protein A-like***molybdopterin-guanine dinucleotide biosynthesis protein A	2.15					n.a.
DR_0646 Dgeo_1825 Krad_3384 Rxyl_1506	GTP-binding protein Era	n.a.	D= -1.43616	P: < 0.001	TTC1874 b2566 TTHA0120 ECP_2568	GTP-binding protein Era***GTP-binding protein Era***membrane-associated, 16S rRNA-binding GTPase***GTP-binding protein Era	2.11
DR_0668 Dgeo_2070 Krad_3001 Rxyl_1477	carbamoyl-phosphate synthase large chain [EC:6.3.5.5]***carbamoyl-phosphate synthase, large subunit [EC:6.3.5.5]***carbamoyl-phosphate synthase, large subunit***carbamoyl-phosphate synthase, large subunit [EC:6.3.5.5]	1.03			TTC0247 b0033 TTHA0612 ECP_0032	carbamoyl phosphate synthase large subunit [EC:6.3.5.5]***carbamoyl phosphate synthase large subunit [EC:6.3.5.5]***carbamoyl-phosphate synthase large subunit [EC:6.3.5.5]***carbamoyl phosphate synthase large subunit [EC:6.3.5.5]	0.7
DR_0674 Dgeo_2067 Krad_0765 Rxyl_2882	arginosuccinate synthase [EC:6.3.4.5]***argininosuccinate synthase [EC:6.3.4.5]***argininosuccinate synthase [EC:6.3.4.5]***argininosuccinate synthase [EC:6.3.4.5]	n.a.	D= -1.70647	P: < 0.001	TTC1701 b3172 TTHA0284 ECP_3259	argininosuccinate synthase [EC:6.3.4.5]***argininosuccinate synthetase [EC:6.3.4.5]***argininosuccinate synthetase [EC:6.3.4.5]***argininosuccinate synthase [EC:6.3.4.5]	1.69
DR_0678 Dgeo_2065 Krad_3155 Rxyl_0979	argininosuccinate lyase [EC:4.3.2.1]***argininosuccinate lyase [EC:4.3.2.1]***argininosuccinate lyase***argininosuccinate lyase [EC:4.3.2.1]	2.74			TTC1702 b4458 TTHA0283 ECP_4173	argininosuccinate lyase [EC:4.3.2.1]***argininosuccinate lyase [EC:4.3.2.1]***misc_RNA***argininosuccinate lyase [EC:4.3.2.1]	n.a.	D= -1.35678	P: < 0.001
DR_0684 Dgeo_2060 Krad_3002 Rxyl_1478	carbamoyl-phosphate synthase small chain [EC:6.3.5.5]***carbamoyl-phosphate synthase, small subunit [EC:6.3.5.5]***carbamoyl-phosphate synthase, small subunit [EC:6.3.5.5]***carbamoyl-phosphate synthase, small subunit [EC:6.3.5.5]	3.26			TTC1706 b0032 TTHA0280 ECP_0031	carbamoyl phosphate synthase small subunit [EC:6.3.5.5]***carbamoyl phosphate synthase small subunit [EC:6.3.5.5]***carbamoyl phosphate synthetase small subunit, glutamine***carbamoyl phosphate synthase small subunit [EC:6.3.5.5]	1.11
DR_0693 Dgeo_2054 Krad_1393 Rxyl_2018	ammonium transporter	2.73			TTC1950 b0451 TTHA0056 ECP_0512	ammonium transporter	1.24
DR_0700 Dgeo_2047 Krad_1270 Rxyl_1638	v-type ATP synthase, A subunit [EC:3.6.3.14]***sodium-transporting two-sector ATPase [EC:3.6.3.15]***ATP synthase F1, beta subunit***ATP synthase F1, beta subunit [EC:3.6.3.15]	n.a.	D= -1.13430	P: < 0.001			n.a.
DR_0701 Dgeo_2046 Krad_1268 Krad_1653 Rxyl_1640	v-type ATP synthase, B subunit [EC:3.6.3.14]***sodium-transporting two-sector ATPase [EC:3.6.3.15]***ATP synthase F1, alpha subunit [EC:3.6.3.14]***ATPase, FliI/YscN family [EC:3.6.3.15]***ATP synthase F1, alpha subunit [EC:3.6.3.15]	n.a.	D= -1.12045	P: > 0.10			n.a.
DR_0713 Dgeo_2655 Krad_0017 Rxyl_0689 Rxyl_2668	lipopolysaccharide glycosyltransferase, putative***glycosyl transferase, group 1***glycosyl transferase group 1***glycosyl transferase, group 1***glycosyl transferase, group 1	3.36					n.a.
DR_0728 Dgeo_1421 Krad_1118 Rxyl_2594	fructokinase [EC:2.7.1.4]***PfkB [EC:2.7.1.4]***PfkB domain protein***PfkB	2.49					n.a.
DR_0729 Dgeo_0689 Krad_0228 Rxyl_0174	hydrolase, CbbY/CbbZ/GpH/YieH family***HAD-superfamily hydrolase subfamily IA, variant 3***HAD-superfamily hydrolase, subfamily IA, variant 1***HAD-superfamily hydrolase subfamily IA, variant 3	2.15					n.a.
DR_0732 Dgeo_1900 Krad_2971 Rxyl_2117	cyclase hisF [EC:4.1.3.-]***imidazoleglycerol phosphate synthase, cyclase subunit [EC:4.1.3.-]***imidazoleglycerol phosphate synthase, cyclase subunit***imidazoleglycerol phosphate synthase, cyclase subunit [EC:4.1.3.-]	2.24			TTC1079 b2025 TTHA1444 ECP_2068	HisF protein [EC:4.1.3.-]***imidazoleglycerol-phosphate synthase (HisF cyclase) [EC:4.1.3.-]***imidazole glycerol phosphate synthase, catalytic subunit with HisH***imidazole glycerol phosphate synthase subunit HisF [EC:4.1.3.-]	1.24
DR_0733 Dgeo_1901 Krad_2969 Rxyl_2116	phosphoribosyl-AMP cyclohydrolase / phosphoribosyl-ATP***phosphoribosyl-AMP cyclohydrolase [EC:3.5.4.19 3.6.1.31]***phosphoribosyl-AMP cyclohydrolase [EC:3.5.4.19]***phosphoribosyl-AMP cyclohydrolase	1.45			TTC1080 b2026 TTHA1445 ECP_2069	phosphoribosyl-AMP cyclohydrolase/phosphoribosyl-ATP***phosphoribosyl-AMP cyclohydrolase/phosphoribosyl-ATP***fused phosphoribosyl-AMP cyclohydrolase/phosphoribosyl-ATP***bifunctional phosphoribosyl-AMP cyclohydrolase/phosphoribosyl-ATP	0.63
DR_0742 Dgeo_2316 Krad_3156 Rxyl_2884	arginine repressor/activator***arginine repressor, ArgR***arginine repressor, ArgR***arginine repressor, ArgR	n.a.	D= -1.68564	P: < 0.001	TTC1194 b3237 TTHA1559 ECP_3321	transcriptional repressor***arginine repressor/activator***DNA-binding transcriptional dual regulator, L-arginine-binding***arginine repressor	n.a.	D= 2.23644	P: < 0.05
DR_0743 Dgeo_2318 Krad_3036 Krad_3620 Rxyl_3017	response regulator***two component transcriptional regulator, winged helix family***two component transcriptional regulator, winged helix family***two component transcriptional regulator, winged helix family***two component transcriptional regulator, winged helix family	n.a.	D= -1.03307	P: > 0.10			n.a.
DR_0744 Dgeo_2317 Krad_2801 Krad_3621 Rxyl_3018	sensor histidine kinase***periplasmic sensor signal transduction histidine kinase***integral membrane sensor signal transduction histidine kinase***integral membrane sensor signal transduction histidine kinase***periplasmic sensor signal transduction histidine kinase	2.83					n.a.
DR_0748 Dgeo_2022 Krad_0912 Rxyl_2172	RNA methyltransferase, TrmH family [EC:2.1.1.-]***RNA methyltransferase TrmH, group 3 [EC:2.1.1.-]***RNA methyltransferase, TrmH family, group 3***RNA methyltransferase TrmH, group 3	3.1			TTC1691 b4180 TTHA0296 ECP_4425	23S rRNA methyltransferase [EC:2.1.1.-]***RNA methyltransferase, TrmH family [EC:2.1.1.-]***23S rRNA (Gm2251)-methyltransferase [EC:2.1.1.-]***23S rRNA (guanosine-2'-O-)-methyltransferase [EC:2.1.1.-]	1.83
DR_0753 Dgeo_0692 Dgeo_0747 Krad_2963 Rxyl_1822	hypothetical protein***DsbA oxidoreductase***DsbA oxidoreductase***DsbA oxidoreductase***DsbA oxidoreductase	n.a.	D= -1.52961	P: < 0.001			n.a.
DR_0755 Dgeo_1738 Krad_1402 Rxyl_1392	50S ribosomal protein L19***ribosomal protein L19***ribosomal protein L19***ribosomal protein L19	2.61			TTC0669 b2606 TTHA1031 ECP_2607	50S ribosomal protein L19***50S ribosomal protein L19***50S ribosomal subunit protein L19***50S ribosomal protein L19	n.a.	D= 2.33243	P: < 0.01
DR_0756 Dgeo_1525 Krad_0731 Rxyl_0810	hypothetical protein***peptidase M22, glycoprotease***peptidase M22 glycoprotease***peptidase M22, glycoprotease	1.6			TTC0008 b1807 TTHA0375 ECP_1750	O-sialoglycoprotein endopeptidase [EC:3.4.24.57]***putative glycoprotein endopeptidase***predicted peptidase***hypothetical protease YeaZ [EC:3.4.-.-]	2.53
DR_0757 Dgeo_1526 Krad_0109 Rxyl_2401	citrate synthase [EC:2.3.3.1]***2-methylcitrate synthase/citrate synthase II [EC:2.3.3.1]***2-methylcitrate synthase/citrate synthase II [EC:2.3.3.1]***2-methylcitrate synthase/citrate synthase II [EC:2.3.3.5]	n.a.	D= -1.70608	P: < 0.001			n.a.
DR_0764 Dgeo_1741 Krad_3284 Rxyl_2547	lipoate-protein ligase B [EC:2.3.1.181]***lipoate-protein ligase B [EC:2.3.1.181]***lipoate-protein ligase B***lipoate-protein ligase B [EC:2.3.1.181]	n.a.	D= -1.78790	P: < 0.001	TTC1746 b0630 TTHA0240 ECP_0660	lipoate-protein ligase B [EC:2.3.1.181]***lipoate-protein ligase B [EC:2.3.1.181]***lipoyl-protein ligase [EC:2.3.1.181]***lipoyltransferase [EC:2.3.1.181]	n.a.	D= 2.19755	0.10 > P > 0.05
DR_0765 Dgeo_1742 Krad_3288 Rxyl_2548	lipoic acid synthase [EC:2.8.1.8]***lipoic acid synthetase [EC:2.8.1.8]***lipoic acid synthetase***lipoic acid synthetase [EC:2.8.1.8]	n.a.	D= -1.76007	P: < 0.001	TTC1747 b0628 TTHA0239 ECP_0658	lipoyl synthase [EC:2.8.1.8]***lipoyl synthase [EC:2.8.1.8]***lipoate synthase [EC:2.8.1.8]***lipoyl synthase [EC:2.8.1.8]	n.a.	D= 2.23710	P: < 0.05
DR_0768 Dgeo_1723 Krad_3203 Rxyl_1497	UDP-N-acetylmuramoylalanyl-D-glutamyl-2,6-diaminopimelate--D-alanyl-	2.27			TTC0714 b0086 TTHA1079 ECP_0088	UDP-N-acetylmuramoylalanyl-D-glutamyl-L-ornithine-D-alanyl-D-alanine***UDP-N-acetylmuramoylalanyl-D-glutamyl-2,6-diaminopimelate--D-alanyl-***UDP-N-acetylmuramoyl-tripeptide:D-alanyl-D-alanine ligase***UDP-N-acetylmuramoyl-tripeptide--D-alanyl-D-alanine ligase	1.17
DR_0770 Dgeo_1725 Krad_3019 Rxyl_1465	fimbrial assembly protein PilM, putative***type IV pilus assembly protein PilM***type IV pilus assembly protein PilM***type IV pilus assembly protein PilM	n.a.	D= -1.80541	P: < 0.001			n.a.
DR_0775 Dgeo_1730 Krad_4112 Rxyl_1461	chorismate synthase [EC:4.2.3.5]	2.55			TTC1018 b2329 TTHA1384 ECP_2368	chorismate synthase [EC:4.2.3.5]	1.21
DR_0776 Dgeo_1731 Krad_3014 Rxyl_1460	shikimate kinase [EC:2.7.1.71]	2.28			TTC1019 b3390 TTHA1385 ECP_3476	shikimate kinase [EC:2.7.1.71]***shikimate kinase [EC:2.7.1.71]***shikimate kinase I [EC:2.7.1.71]***shikimate kinase I [EC:2.7.1.71]	0.83
DR_0777 Dgeo_1732 Krad_3013 Rxyl_1459	3-dehydroquinate synthase [EC:4.2.3.4]***3-dehydroquinate synthase [EC:4.2.3.4]***3-dehydroquinate synthase***3-dehydroquinate synthase [EC:4.2.3.4]	2.25			TTC1020 b3389 TTHA1386 ECP_3475	3-dehydroquinate synthase [EC:4.2.3.4]	n.a.	D= 2.12012	0.10 > P > 0.05
DR_0778 Dgeo_1733 Krad_1000 Rxyl_1588	3-dehydroquinate dehydratase [EC:4.2.1.10]***3-dehydroquinate dehydratase, type II [EC:4.2.1.10]***3-dehydroquinate dehydratase, type II [EC:4.2.1.10]***3-dehydroquinate dehydratase [EC:4.2.1.10]	2.79					n.a.
DR_0782 Dgeo_2133 Krad_4346 Rxyl_1959	hypothetical protein***peptidase S58, DmpA***peptidase S58 DmpA***peptidase S58, DmpA	1.88					n.a.
DR_0789 Dgeo_1657 Krad_1082 Rxyl_0746	O-acetylserine (thiol)-lyase [EC:2.5.1.47]***cysteine synthase A [EC:2.5.1.47]***cystathionine beta-synthase [EC:2.5.1.47]***cysteine synthases [EC:2.5.1.47]	n.a.	D= -1.23319	P: < 0.001			n.a.
DR_0791 Dgeo_2388 Dgeo_1989 Krad_2233 Rxyl_0135 Rxyl_1578	chloride peroxidase, putative***3-oxoadipate enol-lactonase***alpha/beta hydrolase fold***3-oxoadipate enol-lactonase***alpha/beta hydrolase fold***3-oxoadipate enol-lactonase [EC:3.1.1.24]	n.a.	D= -1.27569	P: > 0.10			n.a.
DR_0799 Dgeo_1476 Dgeo_1578 Krad_3178 Krad_0390 Rxyl_1725	glucose-fructose oxidoreductase***oxidoreductase-like protein***oxidoreductase-like protein***oxidoreductase domain protein***oxidoreductase domain protein***oxidoreductase-like protein	n.a.	D= -1.29730	P: > 0.10			n.a.
DR_0801 Dgeo_0857 Krad_0091 Rxyl_2038	lycopene cyclase [EC:1.14.-.-]***lycopene cyclase, beta and epsilon [EC:1.14.-.-]***lycopene beta and epsilon cyclase***lycopene beta and epsilon cyclase [EC:1.14.-.-]	n.a.	D= -1.87949	P: < 0.001			n.a.
DR_0806 Dgeo_1965 Krad_1883 Rxyl_1968	sec-independent protein translocase TatC***lycopene cyclase, beta and epsilon [EC:1.14.-.-]***sec-independent protein translocase, TatC subunit***lycopene beta and epsilon cyclase	n.a.	D= -1.66813	P: < 0.001	TTC0019 b3839 TTHA0387 ECP_4053	sec-independent protein translocase protein TatC***sec-independent protein translocase protein TatC***TatABCE protein translocation system subunit***TatABCE protein translocation system subunit	0.65
DR_0807 Dgeo_1966 Krad_2962 Rxyl_1139	prolipoprotein diacylglyceryl transferase [EC:2.4.99.-]***prolipoprotein diacylglyceryl transferase [EC:2.4.99.-]***prolipoprotein diacylglyceryl transferase***prolipoprotein diacylglyceryl transferase	3.98			TTC0016 b2828 TTHA0384 ECP_2841	prolipoprotein diacylglyceryl transferase [EC:2.4.99.-]***prolipoprotein diacylglyceryl transferase [EC:2.4.99.-]***phosphatidylglycerol-prolipoprotein diacylglyceryl transferase***prolipoprotein diacylglyceryl transferase [EC:2.4.99.-]	2.6
DR_0808 Dgeo_1967 Krad_1051 Rxyl_0894	glucosamine-1-phosphate N-acetyltransferase /***UDP-N-acetylglucosamine pyrophosphorylase [EC:2.3.1.157 2.7.7.23]***UDP-N-acetylglucosamine pyrophosphorylase***glucosamine-1-phosphate N-acetyltransferase [EC:2.3.1.157]	n.a.	D= -1.54317	P: < 0.001	TTC0017 b3730 TTHA0385 ECP_3929	UDP-N-acetylglucosamine pyrophosphorylase [EC:2.3.1.157 2.7.7.23]***UDP-N-acetylglucosamine pyrophosphorylase [EC:2.3.1.157 2.7.7.23]***fused N-acetyl glucosamine-1-phosphate***bifunctional N-acetylglucosamine-1-phosphate	0.9
DR_0813 Dgeo_0850 Krad_4482 Rxyl_2922	1-pyrroline-5-carboxylate dehydrogenase [EC:1.5.1.12]***delta-1-pyrroline-5-carboxylate dehydrogenase 2 [EC:1.5.1.12]***delta-1-pyrroline-5-carboxylate dehydrogenase***delta-1-pyrroline-5-carboxylate dehydrogenase 2 [EC:1.5.1.12]	2.29					n.a.
DR_0814 Dgeo_0851 Krad_4483 Rxyl_2923	proline dehydrogenase, putative***proline dehydrogenase [EC:1.5.99.8]***proline dehydrogenase***proline dehydrogenase [EC:1.5.99.8]	2.81					n.a.
DR_0815 Dgeo_0852 Krad_2490 Rxyl_0208	transcriptional regulator, GntR family	2.59					n.a.
DR_0823 Dgeo_0575 Krad_3319 Rxyl_1172	ROK family protein [EC:2.7.1.63]***ROK domain protein [EC:2.7.1.63]***ROK family protein***ROK domain containing protein	2.04					n.a.
DR_0828 Dgeo_1287 Krad_0108 Rxyl_2063	isocitrate lyase [EC:4.1.3.1]***isocitrate lyase [EC:4.1.3.1]***methylisocitrate lyase***isocitrate lyase [EC:4.1.3.1]	n.a.	D= -1.85032	P: < 0.001	TTC1485 b4015 TTHA1836 ECP_4225	isocitrate lyase [EC:4.1.3.1]	2.15
DR_0833 Dgeo_1420 Krad_0611 Rxyl_1152	histone deacetylase/AcuC/AphA family protein***histone deacetylase superfamily***histone deacetylase superfamily***histone deacetylase superfamily	2.38					n.a.
DR_0844 Dgeo_1263 Krad_1103 Rxyl_2540	hypothetical protein***protein of unknown function DUF255***protein of unknown function DUF255***protein of unknown function DUF255	2.36					n.a.
DR_0856 Dgeo_1818 Krad_3247 Rxyl_2984	DNA polymerase III, epsilon subunit, putative [EC:2.7.7.7]***DNA polymerase III, epsilon subunit [EC:2.7.7.7]***DNA polymerase III, epsilon subunit [EC:2.7.7.7]***DNA polymerase III, epsilon subunit [EC:2.7.7.7]	2.81					n.a.
DR_0859 Dgeo_0386 Krad_2492 Rxyl_0200	regulator of ribonuclease activity A***protein of unknown function 1935***regulator of ribonuclease activity A***dimethylmenaquinone methyltransferase	2.05			TTC0958 b3929 TTHA1322 ECP_4138	ribonuclease activity regulator protein RraA***ribonuclease activity regulator protein RraA***ribonuclease E (RNase E) inhibitor protein***ribonuclease activity regulator protein RraA [EC:2.1.-.-]	n.a.	D= 2.15144	0.10 > P > 0.05
DR_0861 Dgeo_0524 Krad_3228 Rxyl_0845	phytoene dehydrogenase [EC:1.14.99.-]***amine oxidase [EC:1.14.99.-]***zeta-phytoene desaturase***amine oxidase	n.a.	D= -1.80668	P: < 0.001			n.a.
DR_0862 Dgeo_0523 Krad_3229 Rxyl_0844	phytoene synthase [EC:2.5.1.32]***squalene/phytoene synthase [EC:2.5.1.32]***squalene/phytoene synthase***squalene/phytoene synthase [EC:2.5.1.32]	n.a.	D= -1.78698	P: < 0.001			n.a.
DR_0865 Dgeo_0519 Krad_3370 Rxyl_1144	ferric uptake regulation protein, putative***ferric uptake regulator, Fur family***ferric uptake regulator, Fur family***ferric uptake regulator, Fur family	2.69					n.a.
DR_0867 Dgeo_0514 Dgeo_0699 Krad_3980 Rxyl_0827	methylenetetrahydrofolate dehydrogenase (NADP+) /***tetrahydrofolate dehydrogenase/cyclohydrolase [EC:1.5.1.5 3.5.4.9]***methenyltetrahydrofolate cyclohydrolase [EC:1.5.1.5 3.5.4.9]***methenyltetrahydrofolate cyclohydrolase [EC:3.5.4.9]***methenyltetrahydrofolate cyclohydrolase [EC:3.5.4.9]	n.a.	D= -1.32827	P: < 0.001	TTC0755 b0529 TTHA1120 ECP_0590	methylenetetrahydrofolate dehydrogenase***methylenetetrahydrofolate dehydrogenase***bifunctional 5,10-methylene-tetrahydrofolate***bifunctional 5,10-methylene-tetrahydrofolate	1.24
DR_0868 Dgeo_0513 Krad_3995 Rxyl_1000	phosphoribosylaminoimidazolecarboxamide formyltransferase / IMP***phosphoribosylaminoimidazolecarboxamide formyltransferase/IMP***phosphoribosylaminoimidazolecarboxamide formyltransferase/IMP***phosphoribosylaminoimidazolecarboxamide formyltransferase/IMP	2.51			TTC0561 b4010 TTHA0930 ECP_4740	phosphoribosylaminoimidazolecarboxamide formyltransferase/IMP***phosphoribosylaminoimidazolecarboxamide formyltransferase/IMP***5S ribosomal RNA of RrnE operon***5S ribosomal RNA	1.47
DR_0872 Dgeo_0517 Krad_0514 Rxyl_1089	homoserine O-acetyltransferase, putative [EC:2.3.1.31]***homoserine O-acetyltransferase [EC:2.3.1.31]***homoserine O-acetyltransferase [EC:2.3.1.31]***homoserine O-acetyltransferase [EC:2.3.1.31]	2.45					n.a.
DR_0880 DR_1494 Dgeo_0920 Krad_0046 Rxyl_3148 Rxyl_1627	putative multicomponent Na+:H+ antiporter subunit A***NADH dehydrogenase I, L subunit [EC:1.6.5.3]***proton-translocating NADH-quinone oxidoreductase, chain L***NADH dehydrogenase (quinone) [EC:1.6.99.5]***NADH dehydrogenase (quinone) [EC:1.6.99.5]***proton-translocating NADH-quinone oxidoreductase, chain L	n.a.	D= -1.22347	P: > 0.10			n.a.
DR_0883 DR_1492 Dgeo_0922 Krad_0044 Rxyl_0123	cation transport system protein, putative***NADH dehydrogenase I, N subunit [EC:1.6.5.3]***proton-translocating NADH-quinone oxidoreductase, chain N***NADH dehydrogenase (quinone) [EC:1.6.99.5]***NADH dehydrogenase (quinone) [EC:1.6.99.5]	n.a.	D= -1.39068	P: < 0.001	TTC1907 b2276 TTHA0097 ECP_2315	NADH-quinone oxidoreductase chain N [EC:1.6.5.3]***NADH-quinone oxidoreductase chain 14 [EC:1.6.5.3]***NADH:ubiquinone oxidoreductase, membrane subunit N [EC:1.6.5.3]***NADH dehydrogenase subunit N [EC:1.6.5.3]	1.37
DR_0890 Dgeo_1517 Krad_0888 Rxyl_2291	D-tyrosyl-tRNA(Tyr) deacylase [EC:3.1.-.-]***D-tyrosyl-tRNA(Tyr) deacylase [EC:3.1.-.-]***D-tyrosyl-tRNA(Tyr) deacylase***D-tyrosyl-tRNA(Tyr) deacylase [EC:3.1.-.-]	1.21			TTC0583 b3887 TTHA0949 ECP_4096	D-tyrosyl-tRNA deacylase [EC:3.1.-.-]***D-tyrosyl-tRNA deacylase [EC:3.1.-.-]***D-tyr-tRNA(Tyr) deacylase [EC:3.1.-.-]***D-tyrosyl-tRNA deacylase [EC:3.1.-.-]	0.3
DR_0896 Dgeo_0025 Krad_3120 Rxyl_1442	ribosomal large subunit pseudouridine synthase B [EC:5.4.99.12]***periplasmic binding protein***pseudouridine synthase***pseudouridine synthase, Rsu [EC:5.4.99.12]	3.81			TTC1767 b1269 TTHA0219 ECP_1316	ribosomal large subunit pseudouridine synthase B [EC:5.4.99.12]***ribosomal large subunit pseudouridine synthase B [EC:5.4.99.12]***23S rRNA pseudouridylate synthase [EC:5.4.99.12]***23S rRNA pseudouridylate synthase B [EC:5.4.99.12]	0.93
DR_0901 Dgeo_1695 Krad_1445 Rxyl_1413	ribosome-binding factor A, putative***ribosome-binding factor A***ribosome-binding factor A***ribosome-binding factor A	n.a.	D= -1.74661	P: < 0.001			n.a.
DR_0906 Dgeo_0546 Krad_0006 Rxyl_0005	DNA gyrase, subunit B [EC:5.99.1.3]***DNA topoisomerase (ATP-hydrolyzing) [EC:5.99.1.3]***DNA gyrase, B subunit [EC:5.99.1.3]***DNA gyrase, B subunit [EC:5.99.1.3]	3.4			TTC1222 b3699 TTHA1586 ECP_3900	DNA gyrase subunit B [EC:5.99.1.3]***DNA gyrase, subunit B [EC:5.99.1.3]***DNA gyrase, subunit B [EC:5.99.1.3]***DNA gyrase subunit B [EC:5.99.1.3]	3.08
DR_0907 Dgeo_0638 Dgeo_1006 Krad_3605 Rxyl_0732	cold shock protein, CSD family***cold-shock DNA-binding domain protein***cold-shock DNA-binding domain protein***putative cold-shock DNA-binding domain protein***cold-shock DNA-binding domain protein	n.a.	D= -1.02478	P: > 0.10			n.a.
DR_0911 Dgeo_0635 Krad_0681 Rxyl_2161	DNA-directed RNA polymerase, beta' subunit [EC:2.7.7.6]***DNA-directed RNA polymerase, subunit beta-prime [EC:2.7.7.6]***DNA-directed RNA polymerase, beta' subunit***DNA-directed RNA polymerase, subunit beta-prime [EC:2.7.7.6]	3.61			TTC1460 b3988 TTHA1812 ECP_4201	DNA-directed RNA polymerase beta' chain [EC:2.7.7.6]***DNA-directed RNA polymerase beta' chain (RpoC) [EC:2.7.7.6]***RNA polymerase, beta prime subunit [EC:2.7.7.6]***DNA-directed RNA polymerase subunit beta' [EC:2.7.7.6]	1.89
DR_0912 Dgeo_0636 Krad_0680 Rxyl_2162	DNA-directed RNA polymerase, beta subunit [EC:2.7.7.6]***DNA-directed RNA polymerase, beta subunit [EC:2.7.7.6]***DNA-directed RNA polymerase, beta subunit***DNA-directed RNA polymerase, beta subunit [EC:2.7.7.6]	3.5			TTC1461 b3987 TTHA1813 ECP_4200	DNA-directed RNA polymerase subunit beta [EC:2.7.7.6]***DNA-directed RNA polymerase subunit beta [EC:2.7.7.6]***RNA polymerase, beta subunit [EC:2.7.7.6]***DNA-directed RNA polymerase subunit beta [EC:2.7.7.6]	1.97
DR_0916 Dgeo_0476 Krad_1531 Rxyl_0879	RNA polymerase sigma-A factor***RNA polymerase, sigma 28 subunit***RNA polymerase, sigma 70 subunit, RpoD family***RNA polymerase, sigma 28 subunit	2.62					n.a.
DR_0918 Dgeo_1792 Krad_3209 Rxyl_2775	MoxR-related protein***ATPase associated with various cellular activities, AAA_3***ATPase associated with various cellular activities AAA_3***ATPase associated with various cellular activities, AAA_3	3.14					n.a.
DR_0932 Dgeo_0496 Krad_0649 Rxyl_1972	polyprenyl synthase [EC:2.5.1.-]***dimethylallyltransferase [EC:2.5.1.1]***polyprenyl synthetase***trans-hexaprenyltranstransferase [EC:2.5.1.30]	n.a.	D= -1.56190	P: < 0.001	TTC1291 b3187 TTHA1655 ECP_3274	octaprenyl-diphosphate synthase [EC:2.5.1.-]***octaprenyl-diphosphate synthase [EC:2.5.1.-]***octaprenyl diphosphate synthase [EC:2.5.1.-]***octaprenyl diphosphate synthase [EC:2.5.1.-]	1.99
DR_0934 Dgeo_1548 Krad_4230 Rxyl_0787	transcriptional regulator, MerR family***transcriptional regulator, MerR family***putative transcriptional regulator, MerR family***transcriptional regulator, MerR family	1.9					n.a.
DR_0936 Dgeo_0633 Krad_1420 Rxyl_0444	hypothetical protein***hypothetical protein***radical SAM enzyme, Cfr family***hypothetical protein	2.46			TTC1574 b2517 TTHA1937 ECP_2522	florfenicol resistance protein***hypothetical protein***predicted enzyme***hypothetical protein	1.62
DR_0939 Dgeo_0630 Krad_0616 Rxyl_3182	AT-rich DNA-binding protein***CoA-binding***CoA-binding domain protein***CoA-binding protein	2.91					n.a.
DR_0941 Dgeo_1024 Krad_2965 Rxyl_2090	tryptophan synthase beta chain [EC:4.2.1.20]***tryptophan synthase, beta subunit [EC:4.2.1.20]***tryptophan synthase, beta subunit [EC:4.2.1.20]***tryptophan synthase, beta subunit [EC:4.2.1.20]	3.59			TTC0730 b1261 TTHA1095 ECP_1309	tryptophan synthase subunit beta [EC:4.2.1.20]***tryptophan synthase subunit beta [EC:4.2.1.20]***tryptophan synthase, beta subunit [EC:4.2.1.20]***tryptophan synthase subunit beta [EC:4.2.1.20]	1.84
DR_0942 Dgeo_1025 Krad_2964 Rxyl_2089	tryptophan synthase alpha chain [EC:4.2.1.20]***tryptophan synthase, alpha subunit [EC:4.2.1.20]***tryptophan synthase, alpha subunit [EC:4.2.1.20]***tryptophan synthase, alpha subunit [EC:4.2.1.20]	2.22			TTC0729 b1260 TTHA1094 ECP_1308	tryptophan synthase subunit alpha [EC:4.2.1.20]***tryptophan synthase subunit alpha [EC:4.2.1.20]***tryptophan synthase, alpha subunit [EC:4.2.1.20]***tryptophan synthase subunit alpha [EC:4.2.1.20]	1.02
DR_0950 Dgeo_1949 Krad_0998 Rxyl_1217	NADH dehydrogenase II [EC:1.6.99.3]***NADH dehydrogenase [EC:1.6.99.3]***FAD-dependent pyridine nucleotide-disulphide oxidoreductase***FAD-dependent pyridine nucleotide-disulphide oxidoreductase	3.75					n.a.
DR_0951 Dgeo_0886 Krad_3955 Rxyl_0002	succinate dehydrogenase iron-sulfur protein [EC:1.3.99.1]***succinate dehydrogenase and fumarate reductase iron-sulfur protein***succinate dehydrogenase and fumarate reductase iron-sulfur protein***DNA polymerase III, beta subunit [EC:2.7.7.7]	n.a.	D= -1.80253	P: < 0.001	TTC1089 b0724 TTHA1453 ECP_0736	succinate dehydrogenase iron-sulfur subunit [EC:1.3.99.1]***succinate dehydrogenase iron-sulfur subunit [EC:1.3.99.1]***succinate dehydrogenase, FeS subunit [EC:1.3.99.1]***succinate dehydrogenase iron-sulfur subunit [EC:1.3.99.1]	1.31
DR_0952 Dgeo_0887 Krad_3954 Rxyl_0011	succinate dehydrogenase flavoprotein subunit [EC:1.3.99.1]***succinate dehydrogenase, flavoprotein subunit [EC:1.3.99.1]***succinate dehydrogenase, flavoprotein subunit [EC:1.3.99.1]***succinate dehydrogenase [EC:1.3.99.1]	3.35			TTC1090 b4154 b0723 TTHA1454 ECP_0735	succinate dehydrogenase flavoprotein subunit-like protein***succinate dehydrogenase flavoprotein subunit [EC:1.3.99.1]***fumarate reductase (anaerobic) catalytic and NAD/flavoprotein***succinate dehydrogenase, flavoprotein subunit [EC:1.3.99.1]***succinate dehydrogenase flavoprotein subunit [EC:1.3.99.1]	n.a.	D= -1.27992	P: < 0.001
DR_0957 Dgeo_1374 Krad_3948 Rxyl_0156	sugar ABC transporter, ATP-binding protein [EC:3.6.3.17]***ABC transporter related [EC:3.6.3.17]***ABC transporter-related protein***ABC transporter related	2.42					n.a.
DR_0958 Dgeo_1191 Krad_3861 Rxyl_2422	peptide ABC transporter, permease protein***sugar ABC transporter, ATP-binding protein [EC:3.6.3.17]***binding-protein-dependent transport systems inner membrane component***ABC transporter related [EC:3.6.3.17]	2.94			TTC0973 b0832 TTHA1338 ECP_0846	dipeptide transport system permease protein DppC***ABC transporter permease protein***predicted peptide transporter subunit: membrane component of ABC***putative ABC transporter inner membrane component	1.2
DR_0959 Dgeo_1190 Krad_2997 Rxyl_2423	peptide ABC transporter, permease protein***binding-protein-dependent transport systems inner membrane component***binding-protein-dependent transport systems inner membrane component***binding-protein-dependent transport systems inner membrane component	2.68					n.a.
DR_0963 Dgeo_0685 Krad_3161 Rxyl_2885	N-acetyl-gamma-aminoadipyl-phosphate reductase [EC:1.2.1.-]***N-acetyl-gamma-glutamyl-phosphate reductase [EC:1.2.1.-]***N-acetyl-gamma-glutamyl-phosphate reductase [EC:1.2.1.38]***N-acetyl-gamma-glutamyl-phosphate reductase [EC:1.2.1.38]	n.a.	D= -1.74299	P: < 0.001	TTC0836 b3958 TTHA1197 ECP_4171	N-acetyl-gamma-glutamyl-phosphate reductase [EC:1.2.1.38]***N-acetyl-gamma-glutamyl-phosphate reductase [EC:1.2.1.38]***N-acetyl-gamma-glutamylphosphate reductase, NAD(P)-binding***N-acetyl-gamma-glutamyl-phosphate reductase [EC:1.2.1.38]	2.19
DR_0976 Dgeo_0609 Krad_1257 Rxyl_1652	peptide chain release factor RF-1***peptide chain release factor 1***peptide chain release factor 1***peptide chain release factor 1	n.a.	D= -1.60256	P: < 0.001	TTC1577 b1211 TTHA1940 ECP_1259	peptide chain release factor 1***peptide chain release factor 1***peptide chain release factor RF-1***peptide chain release factor 1	1.6
DR_0987 Dgeo_0555 Krad_1981 Krad_1998 Rxyl_0160	DNA-binding response regulator***two component transcriptional regulator, LuxR family***two component transcriptional regulator, LuxR family***two component transcriptional regulator, LuxR family***two component transcriptional regulator, LuxR family	n.a.	D= -1.19496	P: > 0.10			n.a.
DR_0991 Dgeo_0713 Krad_2078 Rxyl_0836	putative aminotransferase [EC:2.6.1.-]***aminotransferase, class V [EC:2.6.1.-]***serine--pyruvate transaminase [EC:2.6.1.51]***serine--glyoxylate transaminase [EC:2.6.1.45]	2.46					n.a.
DR_0992 Dgeo_0711 Krad_2522 Rxyl_2921	NADH oxidase [EC:1.6.-.-]***FAD-dependent pyridine nucleotide-disulphide oxidoreductase***FAD-dependent pyridine nucleotide-disulphide oxidoreductase***FAD-dependent pyridine nucleotide-disulphide oxidoreductase	1.27					n.a.
DR_0998 Dgeo_1569 Krad_1155 Rxyl_1287	mrp protein***protein of unknown function DUF59***protein of unknown function DUF59***protein of unknown function DUF59	2.5			TTC0295 b2113 TTHA0654 ECP_2151	mrp protein***ATP-binding protein, Mrp/Nbp35 family***antiporter inner membrane protein***putative ATPase	1.71
DR_0999 Dgeo_1570 Krad_2918 Rxyl_2819	hypothetical protein***putative transcriptional regulator***putative transcriptional regulator***putative transcriptional regulator	n.a.	D= -1.69049	P: < 0.001			n.a.
DR_1006 Dgeo_1804 Krad_3364 Rxyl_1503	dGTP triphosphohydrolase-related protein [EC:3.1.5.1]***deoxyguanosinetriphosphate triphosphohydrolase [EC:3.1.5.1]***putative deoxyguanosinetriphosphate triphosphohydrolase***deoxyguanosinetriphosphate triphosphohydrolase [EC:3.1.5.1]	n.a.	D= -1.65792	P: < 0.001			n.a.
DR_1007 Dgeo_1808 Krad_3140 Rxyl_2771	MutT/nudix family protein [EC:3.6.1.13]***NUDIX hydrolase [EC:3.6.1.13]***NUDIX hydrolase***NUDIX hydrolase	3.64					n.a.
DR_1008 Dgeo_1809 Krad_1464 Rxyl_1416	riboflavin kinase / FMN adenylyltransferase [EC:2.7.1.26 2.7.7.2]***riboflavin biosynthesis protein RibF [EC:2.7.1.26 2.7.7.2]***riboflavin biosynthesis protein RibF***riboflavin biosynthesis protein RibF	2.03			TTC0159 b0025 TTHA0527 ECP_0023	riboflavin kinase/FMN adenylyltransferase [EC:2.7.7.2 2.7.1.26]***riboflavin kinase/FMN adenylyltransferase [EC:2.7.1.26 2.7.7.2]***bifunctional riboflavin kinase/FAD synthetase [EC:2.7.1.26 2.7.7.2]***bifunctional riboflavin kinase/FMN adenylyltransferase [EC:2.7.7.2	n.a.	D= 1.00265	P: > 0.10
DR_1017 Dgeo_1083 Krad_1614 Krad_3166 Rxyl_1304	rRNA methylase***tRNA/rRNA methyltransferase (SpoU)***tRNA/rRNA methyltransferase (SpoU)***tRNA/rRNA methyltransferase (SpoU)***tRNA/rRNA methyltransferase (SpoU)	2.18					n.a.
DR_1019 Dgeo_2521 Krad_1009 Rxyl_1069	glycerol-3-phosphate dehydrogenase [EC:1.1.99.5]***FAD dependent oxidoreductase [EC:1.1.99.5]***FAD dependent oxidoreductase***FAD dependent oxidoreductase	n.a.	D= -1.63153	P: < 0.001			n.a.
DR_1028 Dgeo_0049 Krad_4151 Rxyl_0500	polar amino acid transport system permease protein***permease YjgP/YjgQ***polar amino acid ABC transporter, inner membrane subunit***amino acid ABC transporter, permease protein, 3-TM region,	n.a.	D= -1.69058	P: < 0.001			n.a.
DR_1031 Dgeo_2057 Krad_1384 Krad_2981 Rxyl_2999	(S)-2-hydroxy-acid oxidase [EC:1.1.3.15]***(S)-2-hydroxy-acid oxidase [EC:1.1.3.15]***L-lactate dehydrogenase (cytochrome) [EC:1.1.2.3]***FMN-dependent alpha-hydroxy acid dehydrogenase***FMN-dependent alpha-hydroxy acid dehydrogenase	2.99					n.a.
DR_1034 Dgeo_1209 Krad_2953 Rxyl_2028	branched-chain amino acid transport system ATP-binding protein***ABC transporter related***ABC transporter-related protein***ABC transporter related	2.98			TTC0970 b3454 TTHA1335 ECP_3547	branched-chain amino acid transport ATP-binding protein LivF***branched-chain amino acid ABC transporter, ATP-binding protein***leucine/isoleucine/valine transporter subunit***leucine/isoleucine/valine transporter ATP-binding subunit	n.a.	D= 1.95886	P: > 0.10
DR_1035 Dgeo_1208 Dgeo_2425 Krad_2954 Rxyl_2029	branched-chain amino acid transport system ATP-binding protein***ABC transporter related***ABC transporter-related protein***ABC transporter-related protein***ABC transporter related	n.a.	D= -1.40258	P: < 0.001	TTC0969 TTC0078 b3455 TTHA0447 ECP_3548	branched-chain amino acid transport ATP-binding protein LivG***branched-chain amino acid transport ATP-binding protein LivG***branched-chain amino acid transporter ATP-binding protein***leucine/isoleucine/valine transporter subunit***leucine/isoleucine/valine transporter ATP-binding subunit	n.a.	D= 0.17188	P: > 0.10
DR_1036 Dgeo_1207 Dgeo_0733 Krad_2955 Rxyl_2030	branched-chain amino acid transport system permease protein***inner-membrane translocator***inner-membrane translocator***inner-membrane translocator***inner-membrane translocator	n.a.	D= -1.47621	P: < 0.001	TTC0968 b3456 TTHA1332 ECP_3549	branched-chain amino acid transport system permease protein LivM***branched-chain amino acid ABC transporter, permease protein***leucine/isoleucine/valine transporter subunit***leucine/isoleucine/valine transporter permease subunit	2.02
DR_1037 Dgeo_1206 Krad_2956 Rxyl_2031	branched-chain amino acid transport system permease protein***inner-membrane translocator***inner-membrane translocator***inner-membrane translocator	n.a.	D= -1.78638	P: < 0.001	TTC0967 b3457 TTHA1331 ECP_3550	branched-chain amino acid transport system permease protein LivH***branched-chain amino acid ABC transporter, permease protein***leucine/isoleucine/valine transporter subunit***branched-chain amino acid transporter permease subunit LivH	1.79
DR_1046 Dgeo_1210 Krad_4216 Rxyl_2179	ATP-dependent Clp protease, ATP-binding subunit ClpB***ATPase AAA-2***ATPase AAA-2 domain protein***ATPase AAA-2	3.15					n.a.
DR_1056 Dgeo_0892 Dgeo_2779 Krad_2534 Rxyl_0657	hypothetical protein***major facilitator superfamily MFS_1***major facilitator superfamily MFS_1***major facilitator superfamily MFS_1***major facilitator superfamily MFS_1	2.73					n.a.
DR_1068 Dgeo_1444 Krad_1916 Rxyl_2336	3-hydroxybutyryl-CoA dehydrogenase [EC:1.1.1.157]***3-hydroxybutyryl-CoA dehydrogenase [EC:1.1.1.157]***3-hydroxyacyl-CoA dehydrogenase NAD-binding***3-hydroxybutyryl-CoA dehydrogenase [EC:1.1.1.157]	2.6					n.a.
DR_1080 Dgeo_1041 Krad_0170 Krad_3897 Rxyl_1238	RfbJ protein/conserved hypothetical protein***glycosyl transferase, family 2***glycosyl transferase family 2***glycosyl transferase family 2***glycosyl transferase, family 2	2.85					n.a.
DR_1082 Dgeo_1384 Krad_3811 Rxyl_1622	light-repressed protein A, putative***sigma 54 modulation protein/ribosomal protein S30EA***sigma 54 modulation protein/ribosomal protein S30EA***sigma 54 modulation protein/ribosomal protein S30EA	1.71					n.a.
DR_1086 Dgeo_1380 Krad_0727 Rxyl_0804	alanine racemase [EC:5.1.1.1]	2.24			TTC1944 b4053 b1190 TTHA0062 ECP_1233	alanine racemase [EC:5.1.1.1]***alanine racemase [EC:5.1.1.1]***alanine racemase 1, PLP-binding, biosynthetic [EC:5.1.1.1]***alanine racemase 2, PLP-binding [EC:5.1.1.1]***alanine racemase [EC:5.1.1.1]	1.33
DR_1089 Dgeo_1620 Krad_0004 Rxyl_0004	recF protein***DNA replication and repair protein RecF***DNA replication and repair protein RecF***DNA replication and repair protein RecF	n.a.	D= -1.34250	P: < 0.001	TTC1721 b3700 TTHA0264 ECP_3901	RecF protein***RecF protein***gap repair protein***recombination protein F	1.26
DR_1096 Dgeo_1001 Krad_1209 Rxyl_1441	3-phosphoshikimate-1-carboxyvinyltransferase [EC:2.5.1.19]***3-phosphoshikimate 1-carboxyvinyltransferase [EC:2.5.1.19]***3-phosphoshikimate 1-carboxyvinyltransferase [EC:2.5.1.19]***3-phosphoshikimate 1-carboxyvinyltransferase [EC:2.5.1.19]	2.86			TTC0088 b0908 TTHA0457 ECP_0919	3-phosphoshikimate 1-carboxyvinyltransferase [EC:2.5.1.19]***3-phosphoshikimate 1-carboxyvinyltransferase [EC:2.5.1.19]***5-enolpyruvylshikimate-3-phosphate synthetase [EC:2.5.1.19]***3-phosphoshikimate 1-carboxyvinyltransferase [EC:2.5.1.19]	n.a.	D= 1.92734	P: > 0.10
DR_1097 Dgeo_1615 Krad_3448 Rxyl_0651	phosphoglycerate mutase [EC:5.4.2.1]***phosphoglycerate mutase [EC:5.4.2.1]***phosphoglycerate mutase***phosphoglycerate mutase [EC:5.4.2.1]	n.a.	D= -1.13831	P: > 0.10	TTC1618 b4395 TTHAr05 ECP_4781	phosphoglycerate mutase [EC:5.4.2.1]***23S ribosomal RNA***phosphoglyceromutase 2, co-factor independent [EC:5.4.2.1]***phosphoglycerate mutase [EC:5.4.2.1]	n.a.	D= -1.28231	P: < 0.001
DR_1102 Dgeo_0215 Krad_4311 Rxyl_0594	cation efflux system protein***cation diffusion facilitator family transporter***cation diffusion facilitator family transporter***cation diffusion facilitator family transporter	1.83					n.a.
DR_1103 Dgeo_0506 Dgeo_0930 Krad_3542 Rxyl_0050	ABC transporter, ATP-binding protein, EF-3 family***ABC transporter related***pseudogene***ABC transporter-related protein***6-phosphogluconate dehydrogenase related protein [EC:1.1.1.44]	n.a.	D= -1.25338	P: > 0.10			n.a.
DR_1105 Dgeo_1212 Krad_0603 Rxyl_2178	DNA repair protein***DNA repair protein RadA***DNA repair protein RadA [EC:2.1.1.63]***DNA repair protein RadA	2.61			TTC0173 b4389 TTHA0541 ECP_4773	DNA repair protein RadA***DNA repair protein RadA***predicted repair protein***DNA repair protein RadA	1.72
DR_1106 Dgeo_0502 Krad_3004 Rxyl_1479	dihydroorotase [EC:3.5.2.3]***dihydroorotase, multifunctional complex type [EC:3.5.2.3]***dihydroorotase, multifunctional complex type [EC:3.5.2.3]***dihydroorotase, multifunctional complex type [EC:3.5.2.3]	2.74					n.a.
DR_1109 Dgeo_0503 Krad_3005 Rxyl_1480	aspartate carbamoyltransferase catalytic chain [EC:2.1.3.2]***aspartate carbamoyltransferase [EC:2.1.3.2]***aspartate carbamoyltransferase***aspartate carbamoyltransferase [EC:2.1.3.2]	n.a.	D= -1.66936	P: < 0.001	TTC0427 b4245 TTHA0782 ECP_4495	aspartate carbamoyltransferase catalytic subunit [EC:2.1.3.2]***aspartate carbamoyltransferase catalytic subunit [EC:2.1.3.2]***aspartate carbamoyltransferase, catalytic subunit [EC:2.1.3.2]***aspartate carbamoyltransferase catalytic subunit [EC:2.1.3.2]	1.61
DR_1110 Dgeo_0504 Krad_3006 Rxyl_1481	pyrimidine operon regulatory protein PyrR [EC:2.4.2.9]***uracil phosphoribosyltransferase [EC:2.4.2.9]***uracil phosphoribosyltransferase [EC:2.4.2.9]***uracil phosphoribosyltransferase [EC:2.4.2.9]	n.a.	D= -1.62700	P: < 0.001			n.a.
DR_1114 Dgeo_0505 Krad_3103 Rxyl_0675	heat shock protein, HSP20 family***heat shock protein HSP20***heat shock protein HSP20***heat shock protein HSP20	n.a.	D= -1.79088	P: < 0.001			n.a.
DR_1117 Dgeo_1215 Krad_0595 Rxyl_0676	ATP-dependent Clp protease, ATP-binding subunit ClpC***ATPase AAA-2***ATPase AAA-2 domain protein***ATPase AAA-2	3.67					n.a.
DR_1122 Dgeo_1040 Krad_3118 Rxyl_0725	prephenate dehydrogenase [EC:1.3.1.12]***prephenate dehydrogenase [EC:1.3.1.12]***prephenate dehydrogenase***prephenate dehydrogenase	n.a.	D= -1.69100	P: < 0.001			n.a.
DR_1123 Dgeo_1386 Krad_1361 Rxyl_1636	UDP-N-acetylglucosamine 1-carboxyvinyltransferase [EC:2.5.1.7]***UDP-N-acetylglucosamine 1-carboxyvinyltransferase [EC:2.5.1.7]***EpsP synthase (3-phosphoshikimate 1-carboxyvinyltransferase)***UDP-N-acetylglucosamine 1-carboxyvinyltransferase [EC:2.5.1.7]	2.71			TTC1854 b3189 TTHA0140 ECP_3276	UDP-N-acetylglucosamine 1-carboxyvinyltransferase [EC:2.5.1.7]	1.47
DR_1132 Dgeo_1240 Krad_1334 Krad_1909 Rxyl_1326	dihydroxy-acid dehydratase [EC:4.2.1.9]***dihydroxy-acid dehydratase [EC:4.2.1.9]***dihydroxy-acid dehydratase [EC:4.2.1.9]***dihydroxy-acid dehydratase [EC:4.2.1.9]***dihydroxy-acid dehydratase [EC:4.2.1.9]	n.a.	D= -0.96572	P: > 0.10			n.a.
DR_1145 Dgeo_1624 Krad_3418 Rxyl_1516	GTP-binding elongation factor family protein LepA***small GTP-binding protein domain***GTP-binding protein LepA***small GTP-binding protein domain	2.94			TTC0389 b2569 TTHA0741 ECP_2571	GTP-binding protein LepA***GTP-binding protein LepA***GTP-binding membrane protein***GTP-binding protein LepA	2.11
DR_1147 Dgeo_1334 Krad_0245 Rxyl_1245	prephenate dehydratase [EC:4.2.1.51]***prephenate dehydratase [EC:4.2.1.51]***prephenate dehydratase [EC:4.2.1.51]***pseudogene	n.a.	D= -1.81050	P: < 0.001			n.a.
DR_1149 Dgeo_1158 Krad_0918 Rxyl_1539	Na+/H+ antiporter, putative***sodium/hydrogen exchanger***sodium/hydrogen exchanger***sodium/hydrogen exchanger	2.51					n.a.
DR_1150 Dgeo_1369 Krad_1499 Rxyl_1427	hypothetical protein***tRNA-i(6)A37 modification enzyme MiaB***RNA modification enzyme, MiaB family [EC:1.3.1.74]***protein of unknown function UPF0004	n.a.	D= -1.72633	P: < 0.001	TTC0942 b0661 TTHA1308 ECP_0684	hypothetical protein***hypothetical protein***isopentenyl-adenosine A37 tRNA methylthiolase***MiaB protein	2.09
DR_1153 Dgeo_2609 Krad_2077 Rxyl_2845	allantoinase, putative [EC:3.5.2.5]***dihydroorotase, multifunctional complex type [EC:3.5.2.5]***allantoinase [EC:3.5.2.5]***dihydroorotase, multifunctional complex type [EC:3.5.2.5]	2.31			TTC0426 b0512 TTHA0781 ECP_0572	dihydroorotase [EC:3.5.2.3]***dihydroorotase [EC:3.5.2.3]***allantoinase [EC:3.5.2.5]***allantoinase [EC:3.5.2.5]	n.a.	D= 2.00716	P: > 0.10
DR_1154 Dgeo_2610 Krad_2079 Rxyl_1854	N-carbamyl-L-amino acid amidohydrolase***amidase, hydantoinase/carbamoylase [EC:3.5.1.87]***amidase, hydantoinase/carbamoylase family [EC:3.5.1.87]***amidase, hydantoinase/carbamoylase [EC:3.5.1.87]	1.81					n.a.
DR_1156 Dgeo_2617 Krad_2225 Rxyl_2850	transcriptional regulator***transcriptional regulator, IclR family***transcriptional regulator IclR***transcriptional regulator, IclR family	n.a.	D= -1.77944	P: < 0.001			n.a.
DR_1158 Dgeo_2600 Krad_2069 Rxyl_2841	hypothetical protein	n.a.	D= -1.70427	P: < 0.001			n.a.
DR_1159 Dgeo_2531 Krad_1049 Krad_2593 Rxyl_1284	transcriptional regulator, MarR family***transcriptional regulator, MarR family***transcriptional regulator, MarR family***transcriptional regulator, MarR family***transcriptional regulator, MarR family	n.a.	D= -1.47071	P: < 0.001			n.a.
DR_1160 Dgeo_2601 Krad_2071 Rxyl_2843	uricase***urate oxidase [EC:1.7.3.3]***urate oxidase [EC:1.7.3.3]***urate oxidase [EC:1.7.3.3]	n.a.	D= -1.81011	P: < 0.001			n.a.
DR_1161 Dgeo_2602 Krad_2070 Rxyl_2844	conserved hypothetical protein***transthyretin***transthyretin***transthyretin	n.a.	D= -1.71692	P: < 0.001			n.a.
DR_1162 Dgeo_0668 Krad_1099 Rxyl_2181	transcription elongation factor***transcription elongation factor GreA***transcription elongation factor GreA***transcription elongation factor GreA	2.62					n.a.
DR_1164 Dgeo_0670 Krad_0575 Rxyl_2469	pantoate--beta-alanine ligase [EC:6.3.2.1]	2.44			TTC1416 b0133 TTHA1775 ECP_0142	pantoate-beta-alanine ligase [EC:6.3.2.1]***pantoate--beta-alanine ligase [EC:6.3.2.1]***pantothenate synthetase [EC:6.3.2.1]***pantoate--beta-alanine ligase [EC:6.3.2.1]	1.36
DR_1167 Dgeo_2482 Krad_2475 Krad_4180 Rxyl_0232	dedA protein***DedA protein***SNARE associated Golgi protein***SNARE associated Golgi protein***phosphoesterase, PA-phosphatase related	n.a.	D= -1.45497	P: < 0.001			n.a.
DR_1173 Dgeo_1271 Krad_3029 Rxyl_1362	shikimate 5-dehydrogenase, putative [EC:1.1.1.25]***shikimate 5-dehydrogenase [EC:1.1.1.25]***shikimate dehydrogenase substrate binding domain protein***shikimate 5-dehydrogenase [EC:1.1.1.25]	1.65					n.a.
DR_1184 Dgeo_0815 Krad_0421 Rxyl_1211	MutT/NUDIX family protein***NUDIX hydrolase***NUDIX hydrolase***NUDIX hydrolase	2.32			TTC1584 b1813 TTHA1947 ECP_1756	putative CoA pyrophosphatase/phosphohydrolase***MutT/NUDIX family protein***predicted NUDIX hydrolase***hypothetical protein	1.09
DR_1191 Dgeo_0020 Krad_4494 Rxyl_2803	tRNA nucleotidyltransferase/poly A polymerase family protein***undecaprenyl diphosphate synthase [EC:2.5.1.31]***polynucleotide adenylyltransferase/metal dependent phosphohydrolase***polynucleotide adenylyltransferase region	n.a.	D= -1.71879	P: < 0.001	TTC0556 b3056 TTHA0925 ECP_3146	poly(A) polymerase/tRNA nucleotidyl transferase [EC:2.7.7.25***poly(A) polymerase family protein [EC:2.7.7.19 2.7.7.25]***fused tRNA nucleotidyl transferase/2'3'-cyclic***multifunctional tRNA nucleotidyl transferase/2'3'-cyclic	1.12
DR_1199 Dgeo_0863 Krad_4125 Rxyl_2045	protease I [EC:3.2.-.-]***peptidase C56, PfpI***intracellular protease, PfpI family***peptidase C56, PfpI [EC:3.2.-.-]	2.25					n.a.
DR_1201 Dgeo_0876 Krad_2286 Rxyl_0430	hypothetical protein***tetratricopeptide TPR_2***regulatory protein LuxR***hypothetical protein	1.93					n.a.
DR_1205 Dgeo_1266 Krad_4162 Rxyl_1505	deoxyribose-phosphate aldolase [EC:4.1.2.4]	n.a.	D= -1.76533	P: < 0.001	TTC0823 b4381 TTHA1186 ECP_4765	deoxyribose-phosphate aldolase [EC:4.1.2.4]***deoxyribose-phosphate aldolase [EC:4.1.2.4]***2-deoxyribose-5-phosphate aldolase, NAD(P)-linked [EC:4.1.2.4]***deoxyribose-phosphate aldolase [EC:4.1.2.4]	1.9
DR_1206 Dgeo_1267 Krad_3911 Rxyl_1531	maf protein	2.58			TTC0825 b3248 TTHA1188 ECP_3331	maf protein***septum formation Maf protein***hypothetical protein***Maf-like protein	n.a.	D= 2.14849	0.10 > P > 0.05
DR_1207 Dgeo_0991 Krad_0529 Rxyl_2187	cell cycle protein MesJ, putative/cytosine deaminase-related protein***tRNA(Ile)-lysidine synthetase-like protein***tRNA(Ile)-lysidine synthetase***tRNA(Ile)-lysidine synthetase-like protein	1.51			TTC3021 b0188 TTHAt37 ECP_0196	tRNA-Ser***tRNA-Ser***tRNA(Ile)-lysidine synthetase [EC:6.3.4.-]***tRNA(Ile)-lysidine synthetase	n.a.	D= -0.60815	P: > 0.10
DR_1224 Dgeo_0560 Krad_3678 Krad_0170 Rxyl_1450	glycosyl transferase-related protein***glycosyl transferase, family 2***glycosyl transferase family 2***glycosyl transferase family 2***glycosyl transferase, family 2	n.a.	D= -1.36122	P: < 0.001			n.a.
DR_1225 Dgeo_0559 Krad_0545 Rxyl_1298	mannosyltransferase, putative***glycosyl transferase, group 1***glycosyl transferase group 1***glycosyl transferase, group 1	2.98					n.a.
DR_1227 Dgeo_0556 Krad_3916 Rxyl_2510	two-component sensor histidine kinase***multi-sensor signal transduction histidine kinase***integral membrane sensor signal transduction histidine kinase***multi-sensor signal transduction histidine kinase	2.55					n.a.
DR_1244 Dgeo_0745 Krad_3423 Rxyl_1518	putative DNA polymerase III, delta subunit [EC:2.7.7.7]***DNA polymerase III, delta subunit [EC:2.7.7.7]***pseudogene***DNA polymerase III, delta subunit [EC:2.7.7.7]	1.68					n.a.
DR_1246 Dgeo_1087 Krad_1161 Rxyl_2862	proline dipeptidase [EC:3.4.13.9]***peptidase M24 [EC:3.4.13.9]***Xaa-Pro aminopeptidase [EC:3.4.11.9]***peptidase M24	2.4					n.a.
DR_1247 Dgeo_1088 Krad_3999 Rxyl_1276	succinyl-CoA synthetase beta chain [EC:6.2.1.5]***succinyl-CoA synthetase, beta subunit [EC:6.2.1.5]***succinyl-CoA synthetase, beta subunit [EC:6.2.1.5]***succinyl-CoA synthetase, beta subunit [EC:6.2.1.5]	2.46			TTC0170 b0728 TTHA0538 ECP_0739	succinyl-CoA synthetase beta chain [EC:6.2.1.5]***succinyl-CoA synthetase beta chain [EC:6.2.1.5]***succinyl-CoA synthetase, beta subunit [EC:6.2.1.5]***succinyl-CoA synthetase subunit beta [EC:6.2.1.5]	1.56
DR_1248 Dgeo_1089 Krad_3998 Rxyl_1275	succinyl-CoA synthetase alpha chain [EC:6.2.1.5]***succinyl-CoA synthetase, alpha subunit [EC:6.2.1.5]***succinyl-CoA synthetase, alpha subunit***succinyl-CoA synthetase, alpha subunit [EC:6.2.1.5]	1.62			TTC0169 b0729 TTHA0537 ECP_0740	succinyl-CoA synthetase alpha chain [EC:6.2.1.5]***succinyl-CoA synthetase alpha chain [EC:6.2.1.5]***succinyl-CoA synthetase, NAD(P)-binding, alpha subunit [EC:6.2.1.5]***succinyl-CoA synthetase subunit alpha [EC:6.2.1.5]	1.39
DR_1266 Dgeo_0570 Krad_1436 Rxyl_1087	prolyl-tRNA synthetase [EC:6.1.1.15]	n.a.	D= -1.69133	P: < 0.001	TTC1889 b0194 TTHA0115 ECP_0204	prolyl-tRNA synthetase [EC:6.1.1.15]	2.14
DR_1271 Dgeo_1686 Krad_1900 Rxyl_1083	hypothetical protein***nitroreductase***nitroreductase***nitroreductase	n.a.	D= -1.18677	P: < 0.001			n.a.
DR_1274 Dgeo_0726 Krad_3054 Rxyl_1323	holliday junction binding protein***Holliday junction DNA helicase RuvA***Holliday junction DNA helicase RuvA***Holliday junction DNA helicase RuvA	1.88			TTC1696 b1861 TTHA0291 ECP_1805	Holliday junction DNA helicase RuvA***Holliday junction DNA helicase RuvA***component of RuvABC resolvasome, regulatory subunit***Holliday junction DNA helicase motor protein	0.75
DR_1275 Dgeo_0933 Krad_1317 Rxyl_0829	Glu-tRNA(Gln) amidotransferase, subunit C [EC:6.3.5.6 6.3.5.7]***glutamyl-tRNA(Gln) amidotransferase, C subunit [EC:6.3.5.6 6.3.5.7]***glutamyl-tRNA(Gln) amidotransferase, C subunit***glutamyl-tRNA(Gln) amidotransferase, C subunit [EC:6.3.5.6 6.3.5.7]	n.a.	D= -1.15255	P: < 0.001			n.a.
DR_1276 Dgeo_0934 Krad_0249 Rxyl_1086	seryl-tRNA synthetase [EC:6.1.1.11]	2.4			TTC0520 b0893 TTHA0875 ECP_0907	seryl-tRNA synthetase [EC:6.1.1.11]***seryl-tRNA synthetase [EC:6.1.1.11]***seryl-tRNA synthetase, also charges selenocysteinyl-tRNA with serine***seryl-tRNA synthetase [EC:6.1.1.11]	1.06
DR_1278 Dgeo_0610 Krad_1252 Rxyl_1091	homoserine dehydrogenase [EC:1.1.1.3]	2.91					n.a.
DR_1279 Dgeo_0830 Krad_3578 Rxyl_2920	superoxide dismutase (sodA), Mn family [EC:1.15.1.1]***superoxide dismutase [EC:1.15.1.1]***superoxide dismutase [EC:1.15.1.1]***superoxide dismutase [EC:1.15.1.1]	2.37			TTC0189 b3908 TTHA0557 ECP_4118	superoxide dismutase [Mn] [EC:1.15.1.1]***superoxide dismutase [Mn] [EC:1.15.1.1]***superoxide dismutase, Mn [EC:1.15.1.1]***superoxide dismutase [EC:1.15.1.1]	2.08
DR_1291 Dgeo_0710 Krad_1513 Rxyl_0837	D-3-phosphoglycerate dehydrogenase [EC:1.1.1.95]***D-3-phosphoglycerate dehydrogenase [EC:1.1.1.95]***D-isomer specific 2-hydroxyacid dehydrogenase NAD-binding***D-3-phosphoglycerate dehydrogenase [EC:1.1.1.95]	3.49					n.a.
DR_1292 Dgeo_0596 Krad_3686 Rxyl_1122	molybdenum cofactor biosynthesis protein B***molybdopterin binding domain***molybdenum cofactor synthesis domain***molybdopterin binding domain	n.a.	D= -1.71480	P: < 0.001	TTC1642 b0009 TTHA0341 ECP_0010	molybdopterin biosynthesis mog protein***molybdopterin biosynthesis enzyme, MoaB***predicted molybdochelatase***molybdenum cofactor biosynthesis protein	1.52
DR_1294 Dgeo_1483 Krad_1398 Rxyl_1388	30S ribosomal protein S16***ribosomal protein S16***ribosomal protein S16***ribosomal protein S16	1.57			TTC0673 b2609 TTHA1035 ECP_2610	30S ribosomal protein S16***30S ribosomal protein S16***30S ribosomal subunit protein S16***30S ribosomal protein S16	n.a.	D= 2.20933	0.10 > P > 0.05
DR_1295 Dgeo_1197 Krad_0130 Rxyl_3168	PecM-related protein***protein of unknown function DUF6, transmembrane***protein of unknown function DUF6 transmembrane***protein of unknown function DUF6, transmembrane	1.99					n.a.
DR_1300 Dgeo_1241 Krad_0629 Rxyl_1821	cytochrome c-type biogenesis protein, putative***cytochrome c biogenesis protein, transmembrane region***cytochrome c biogenesis protein transmembrane region***cytochrome c biogenesis protein, transmembrane region	2.15					n.a.
DR_1311 Dgeo_1284 Krad_0710 Krad_3317 Rxyl_2133	methionine aminopeptidase [EC:3.4.11.18]***methionine aminopeptidase, type I [EC:3.4.11.18]***methionine aminopeptidase, type I***methionine aminopeptidase, type I***methionine aminopeptidase, type I [EC:3.4.11.18]	3.02					n.a.
DR_1313 Dgeo_1451 Krad_1277 Krad_2895 Rxyl_0796	L-allo-threonine aldolase [EC:4.1.2.5]***threonine aldolase [EC:4.1.2.5]***threonine aldolase [EC:4.1.2.5]***aromatic amino acid beta-eliminating lyase/threonine aldolase***threonine aldolase [EC:4.1.2.5]	n.a.	D= -1.17596	P: > 0.10	TTC0397 b0870 TTHA0753 ECP_0885	L-allo-threonine aldolase [EC:4.1.2.5]***probable L-allo-threonine aldolase [EC:4.1.2.5]***L-allo-threonine aldolase, PLP-dependent [EC:4.1.2.5]***L-allo-threonine aldolase, PLP-dependent [EC:4.1.2.5]	1.59
DR_1316 Dgeo_0489 Krad_3989 Rxyl_2466	propionyl-CoA carboxylase beta chain [EC:6.4.1.3]***carboxyl transferase [EC:6.4.1.3]***carboxyl transferase***carboxyl transferase	2.68					n.a.
DR_1323 Dgeo_0761 Krad_1449 Rxyl_1415	tRNA pseudouridine 55 synthase, putative [EC:5.4.99.12]***tRNA pseudouridine synthase B [EC:5.4.99.12]***tRNA pseudouridine synthase B***tRNA pseudouridine synthase B [EC:5.4.99.12]	n.a.	D= -1.42632	P: < 0.001	TTC1769 b3166 TTHA0217 ECP_3254	tRNA pseudouridine 55 synthase [EC:5.4.99.12]***tRNA pseudouridine 55 synthase [EC:5.4.99.12]***tRNA pseudouridine synthase [EC:5.4.99.12]***tRNA pseudouridine synthase B [EC:5.4.99.12]	1.1
DR_1324 Dgeo_1389 Krad_3588 Krad_1093 Rxyl_1016	transport protein, putative***major facilitator superfamily MFS_1***major facilitator superfamily MFS_1***major facilitator superfamily MFS_1***major facilitator superfamily MFS_1	n.a.	D= -1.06412	P: > 0.10			n.a.
DR_1330 Dgeo_1137 Krad_2885 Rxyl_2053	antibiotic biosynthesis protein, putative***phenazine biosynthesis PhzC/PhzF protein***phenazine biosynthesis protein PhzF family***phenazine biosynthesis PhzC/PhzF protein	2.13					n.a.
DR_1333 Dgeo_1079 Dgeo_2780 Krad_3480 Krad_2531 Rxyl_0629	glycosyl hyrolase, family 3 [EC:3.2.1.52]***beta-N-acetylhexosaminidase [EC:3.2.1.52]***glycoside hydrolase, family 3-like***glycoside hydrolase family 3 domain protein***glycoside hydrolase family 3 domain protein***beta-N-acetylhexosaminidase [EC:3.2.1.52]	2.64					n.a.
DR_1335 Dgeo_1101 Krad_3498 Rxyl_2428	isoleucyl-tRNA synthetase [EC:6.1.1.5]***isoleucyl-tRNA synthetase [EC:6.1.1.5]***isoleucyl-tRNA synthetase***isoleucyl-tRNA synthetase [EC:6.1.1.5]	3.57			TTC0702 b0026 TTHA1067 ECP_0024	isoleucyl-tRNA synthetase [EC:6.1.1.5]	2.12
DR_1338 Dgeo_1103 Krad_1255 Rxyl_1655	transcription termination factor Rho	3.63			TTC0700 b3783 TTHA1065 ECP_3974	transcription termination factor Rho***transcription termination factor Rho***transcription termination factor***transcription termination factor Rho	n.a.	D= -1.29362	P: < 0.001
DR_1339 Dgeo_1135 Krad_2929 Rxyl_2003	triosephosphate isomerase (TIM) [EC:5.3.1.1]***triosephosphate isomerase [EC:5.3.1.1]***triose-phosphate isomerase [EC:5.3.1.1]***triosephosphate isomerase [EC:5.3.1.1]	2.11			TTC0581 b3919 TTHA0947 ECP_4128	triosephosphate isomerase [EC:5.3.1.1]	0.5
DR_1342 Dgeo_1134 Krad_2930 Rxyl_2004	phosphoglycerate kinase [EC:2.7.2.3]	2.73			TTC0550 b2926 TTHA0906 ECP_2915	phosphoglycerate kinase [EC:2.7.2.3]	1.4
DR_1343 Dgeo_1133 Krad_2931 Rxyl_2005	glyceraldehyde 3-phosphate dehydrogenase [EC:1.2.1.12]***glyceraldehyde-3-phosphate dehydrogenase, type I [EC:1.2.1.12]***glyceraldehyde-3-phosphate dehydrogenase, type I [EC:1.2.1.12]***glyceraldehyde-3-phosphate dehydrogenase, type I [EC:1.2.1.12]	3.41			TTC0549 b1779 TTHA0905 ECP_1727	glyceraldehyde 3-phosphate dehydrogenase [EC:1.2.1.12]***glyceraldehyde 3-phosphate dehydrogenase (GAPDH) [EC:1.2.1.12]***glyceraldehyde-3-phosphate dehydrogenase A [EC:1.2.1.12]***glyceraldehyde 3-phosphate dehydrogenase A [EC:1.2.1.12]	1.56
DR_1344 DR_0414 Dgeo_1113 Krad_2828 Rxyl_1170	hydrolase***hydrolase, CbbY/CbbZ/GpH/YieH family***HAD-superfamily hydrolase subfamily IA, variant 3***HAD-superfamily hydrolase, subfamily IA, variant 1***HAD-superfamily hydrolase subfamily IA, variant 3	n.a.	D= -1.28304	P: < 0.001	TTC1248 TTC1695 b4374 TTHA1612 TTHA0292 ECP_4757	hydrolase family protein***hypothetical protein***putative hydrolase***probable hydrolase***dUMP phosphatase [EC:3.1.3.5]***nucleotidase [EC:3.1.3.5]	1.58
DR_1347 Dgeo_1122 Krad_3040 Rxyl_1351	aspartyl-tRNA synthetase, discriminating [EC:6.1.1.12]***aspartyl-tRNA synthetase [EC:6.1.1.12]***aspartyl-tRNA synthetase***aspartyl-tRNA synthetase [EC:6.1.1.12]	n.a.	D= -1.64935	P: < 0.001	TTC0359 b1866 TTHA0711 ECP_1810	aspartyl-tRNA synthetase [EC:6.1.1.12]	n.a.	D= 2.16287	0.10 > P > 0.05
DR_1351 Dgeo_1109 Dgeo_1108 Krad_2306 Rxyl_2437	hydrolase, alpha/beta hydrolase fold family***alpha/beta hydrolase fold***alpha/beta hydrolase fold***alpha/beta hydrolase fold***alpha/beta hydrolase fold	n.a.	D= -1.48213	P: < 0.001			n.a.
DR_1354 Dgeo_1124 Krad_2935 Rxyl_2010	excinuclease ABC, subunit C***excinuclease ABC, C subunit***excinuclease ABC, C subunit***excinuclease ABC, C subunit	n.a.	D= -1.41122	P: < 0.001	TTC1182 b1913 TTHA1548 ECP_1853	excinuclease ABC subunit C***excinuclease ABC subunit C (UvrC)***excinuclease UvrABC, endonuclease subunit***UvrC excinuclease ABC subunit C	n.a.	D= -2.06580	P: < 0.001
DR_1355 Dgeo_1126 Krad_3039 Rxyl_0231	phosphatidylglycerophosphatase B-related protein***pseudogene***phosphoesterase PA-phosphatase related***phosphoesterase, PA-phosphatase related	n.a.	D= -1.77063	P: < 0.001			n.a.
DR_1363 Dgeo_1118 Dgeo_2853 Krad_2664 Rxyl_1713	hypothetical protein***diacylglycerol kinase, catalytic region***hypothetical protein***diacylglycerol kinase catalytic region***hypothetical protein	n.a.	D= -1.55834	P: < 0.001	TTC1957 b4498 TTHA0049 ECP_2127	protein BmrU***diacylglycerol kinase-related protein***pseudogene***lipid kinase	n.a.	D= -1.42351	P: < 0.001
DR_1365 Dgeo_1127 Krad_0463 Rxyl_0098	aspartate kinase [EC:2.7.2.4]	3.14					n.a.
DR_1366 Dgeo_1107 Krad_3058 Rxyl_1317	amidotransferase HisH, putative [EC:2.6.-.-]***SNO glutamine amidotransferase [EC:2.6.-.-]***SNO glutamine amidotransferase***SNO glutamine amidotransferase [EC:2.6.-.-]	n.a.	D= -1.60127	P: < 0.001			n.a.
DR_1367 Dgeo_1106 Krad_3060 Rxyl_1316	singlet oxygen resistance protein, putative [EC:4.-.-.-]***vitamin B6 biosynthesis protein [EC:4.-.-.-]***pyridoxine biosynthesis protein***vitamin B6 biosynthesis protein [EC:4.-.-.-]	2.78					n.a.
DR_1368 Dgeo_1426 Krad_3194 Rxyl_1487	hypothetical protein***protein of unknown function UPF0001***alanine racemase domain protein***protein of unknown function UPF0001	1.79			TTC0195 b2951 TTHA0563 ECP_2945	YlmE***conserved hypothetical protein (TIM-barrel fold)***predicted enzyme***hypothetical protein YggS	1.85
DR_1369 Dgeo_1427 Krad_1279 Rxyl_1483	minicell-associated protein DivIVA***DivIVA***putative cellulose-binding protein***DivIVA	1.82					n.a.
DR_1374 Dgeo_2001 Krad_0487 Rxyl_1964	DNA topoisomerase I [EC:5.99.1.2]***DNA topoisomerase I [EC:5.99.1.2]***DNA topoisomerase I***DNA topoisomerase I [EC:5.99.1.2]	3.13			TTC1931 b1274 TTHA0074 ECP_1325	DNA topoisomerase I [EC:5.99.1.2]***DNA topoisomerase IA [EC:5.99.1.2]***DNA topoisomerase I, omega subunit [EC:5.99.1.2]***DNA topoisomerase I [EC:5.99.1.2]	n.a.	D= -1.35080	P: < 0.001
DR_1375 Dgeo_0672 Krad_3538 Rxyl_3169	alpha-glucosidase [EC:3.2.1.20]***alpha amylase, catalytic region [EC:3.2.1.20]***alpha amylase catalytic region***alpha amylase, catalytic region	n.a.	D= -1.60081	P: < 0.001			n.a.
DR_1376 Dgeo_1588 Krad_0530 Rxyl_2835	hypoxanthine-guanine phosphoribosyltransferase [EC:2.4.2.8]***hypoxanthine phosphoribosyltransferase [EC:2.4.2.8]***hypoxanthine phosphoribosyltransferase [EC:2.4.2.8]***hypoxanthine phosphoribosyltransferase [EC:2.4.2.8]	3.2					n.a.
DR_1378 Dgeo_2072 Krad_1589 Rxyl_0660	peptide methionine sulfoxide reductase [EC:1.8.4.12]***protein-methionine-S-oxide reductase [EC:1.8.4.12]***methionine-R-sulfoxide reductase [EC:1.8.4.11]***protein-methionine-S-oxide reductase [EC:1.8.4.12]	n.a.	D= -1.78718	P: < 0.001			n.a.
DR_1386 Dgeo_1574 Krad_1124 Rxyl_2193	hypothetical protein***hypothetical protein***GTP-binding protein YchF***hypothetical protein	1.71			TTC0822 b1203 TTHA1185 ECP_1251	translation-associated GTPase***translation-associated GTPase***predicted GTP-binding protein***translation-associated GTPase	1.17
DR_1389 Dgeo_0938 Krad_3812 Rxyl_1623	competence protein ComF, putative***competence protein ComF, putative***hypothetical protein***phosphoribosyltransferase	2.41			TTC0706 b3413 TTHA1071 ECP_3499	competence protein F***competence protein ComF***gluconate periplasmic binding protein with phosphoribosyltransferase***gluconate periplasmic binding protein	0.98
DR_1391 Dgeo_1647 Krad_3548 Rxyl_0003	hypothetical protein***RNA-binding S4***RNA-binding S4 domain protein***RNA-binding S4	n.a.	D= -1.86174	P: < 0.001			n.a.
DR_1393 Dgeo_1615 Krad_3448 Rxyl_0651	phosphoglycerate mutase [EC:5.4.2.1]***phosphoglycerate mutase [EC:5.4.2.1]***phosphoglycerate mutase***phosphoglycerate mutase [EC:5.4.2.1]	2.53					n.a.
DR_1394 Dgeo_1616 Krad_4040 Rxyl_0998	phosphoribosylformylglycinamidine cyclo-ligase [EC:6.3.3.1]	2.55			TTC1619 b2499 TTHA0367 ECP_2501	phosphoribosylaminoimidazole synthetase [EC:6.3.3.1]	1.73
DR_1401 Dgeo_1319 Krad_2980 Rxyl_0025	ribulose-phosphate 3-epimerase [EC:5.1.3.1]***ribulose-phosphate 3-epimerase [EC:5.1.3.1]***ribulose-phosphate 3-epimerase [EC:5.1.3.1]***FHA domain containing protein	n.a.	D= -1.90792	P: < 0.001	TTC1898 b3386 TTHA0106 ECP_3471	ribulose-phosphate 3-epimerase [EC:5.1.3.1]***ribulose-phosphate 3-epimerase [EC:5.1.3.1]***D-ribulose-5-phosphate 3-epimerase [EC:5.1.3.1]***ribulose-phosphate 3-epimerase [EC:5.1.3.1]	n.a.	D= 2.16091	0.10 > P > 0.05
DR_1424 Dgeo_0451 Krad_3405 Rxyl_1514	dnaJ protein***chaperone DnaJ-like protein***chaperone protein DnaJ***chaperone DnaJ	n.a.	D= -1.86501	P: < 0.001	TTC1812 b0015 TTHA0174 ECP_0015	chaperone protein DnaJ***alternative chaperone protein DnaJ***chaperone Hsp40, co-chaperone with DnaK***chaperone protein DnaJ	n.a.	D= -1.27159	P: < 0.001
DR_1426 Dgeo_1587 Krad_2966 Rxyl_2094	indole-3-glycerol phosphate synthase [EC:4.1.1.48]***indole-3-glycerol-phosphate synthase [EC:4.1.1.48]***indole-3-glycerol-phosphate synthase [EC:4.1.1.48]***indole-3-glycerol-phosphate synthase [EC:4.1.1.48]	2.19			TTC0800 b1262 TTHA1164 ECP_1310	indole-3-glycerol phosphate synthase [EC:4.1.1.48]***indole-3-glycerol phosphate synthase [EC:4.1.1.48]***fused indole-3-glycerolphosphate***bifunctional indole-3-glycerol phosphate	1.2
DR_1431 Dgeo_1347 Krad_4100 Rxyl_0991	phosphoribosylamine--glycine ligase [EC:6.3.4.13]	1.97			TTC0460 b4005 TTHA0812 ECP_4218	phosphoribosylamine-glycine ligase [EC:6.3.4.13]***phosphoribosylamine--glycine ligase [EC:6.3.4.13]***phosphoribosylglycinamide synthetase phosphoribosylamine-glycine***phosphoribosylamine--glycine ligase [EC:6.3.4.13]	1.27
DR_1433 Dgeo_0724 Krad_1042 Rxyl_2630	methionyl-tRNA synthetase [EC:6.1.1.10]***methionyl-tRNA synthetase [EC:6.1.1.10]***methionyl-tRNA synthetase***methionyl-tRNA synthetase	n.a.	D= -1.76672	P: < 0.001	TTC0931 b4499 TTHA1298 ECP_2152	methionyl-tRNA synthetase [EC:6.1.1.10]***methionyl-tRNA synthetase [EC:6.1.1.10]***pseudogene***methionyl-tRNA synthetase [EC:6.1.1.10]	n.a.	D= -1.26641	P: < 0.001
DR_1434 Dgeo_0723 Krad_2934 Rxyl_2009	hypothetical protein***uncharacterised P-loop ATPase protein UPF0042***uncharacterised P-loop ATPase protein UPF0042***uncharacterised P-loop ATPase protein UPF0042	n.a.	D= -1.72026	P: < 0.001	TTC1664 b3205 TTHA0319 ECP_3293	hypothetical protein***hypothetical protein***predicted protein with nucleoside triphosphate hydrolase domain***hypothetical protein	0.68
DR_1435 Dgeo_0722 Krad_2933 Rxyl_2007	conserved hypothetical protein***hypothetical protein***protein of unknown function UPF0052 and CofD***hypothetical protein	2.7			TTC1665 b0780 TTHA0318 ECP_0794	hypothetical cytosolic protein***hypothetical protein***predicted transferase with NAD(P)-binding Rossmann-fold domain***hypothetical protein YbhK	n.a.	D= 1.88043	P: > 0.10
DR_1436 Dgeo_0589 Krad_4017 Rxyl_1989	putative multiple sugar transport system permease protein***binding-protein-dependent transport systems inner membrane component***binding-protein-dependent transport systems inner membrane component***binding-protein-dependent transport systems inner membrane component	2.61			TTC1629 b1312 TTHA0354 ECP_1364	maltose transport system permease protein MalG***ABC transporter, permease protein, MalFG family***predicted sugar transporter subunit: membrane component of ABC***binding-protein-dependent transport system inner membrane component	0.8
DR_1437 Dgeo_0590 Krad_1114 Krad_4016 Rxyl_1990	putative multiple sugar transport system permease protein***binding-protein-dependent transport systems inner membrane component***binding-protein-dependent transport systems inner membrane component***binding-protein-dependent transport systems inner membrane component***binding-protein-dependent transport systems inner membrane component	n.a.	D= -1.39123	P: < 0.001	TTC1628 b1311 TTHA0355 ECP_1363	maltose transport system permease protein MalF***ABC transporter, permease protein, MalFG family***predicted sugar transporter subunit: membrane component of ABC***binding-protein-dependent transport system inner membrane component	1.62
DR_1438 Dgeo_0591 Krad_4015 Rxyl_0062 Rxyl_0213	putative multiple sugar transport system substrate-binding protein***extracellular solute-binding protein, family 1***extracellular solute-binding protein family 1***extracellular solute-binding protein, family 1***twin-arginine translocation pathway signal	n.a.	D= -1.42363	P: < 0.001			n.a.
DR_1441 Dgeo_1447 Krad_1532 Rxyl_1078	hypothetical protein***protein of unknown function DUF456***hypothetical protein***protein of unknown function DUF456	1.94					n.a.
DR_1444 Dgeo_0783 Krad_0299 Rxyl_1100	ATP phosphoribosyltransferase regulatory subunit***histidine--tRNA ligase [EC:6.1.1.21]***histidine--tRNA ligase [EC:6.1.1.21]***histidine--tRNA ligase [EC:6.1.1.21]	2.25					n.a.
DR_1445 Dgeo_0782 Krad_2975 Rxyl_1101	ATP phosphoribosyltransferase [EC:2.4.2.17]	2.66			TTC1866 b2019 TTHA0128 ECP_2062	ATP phosphoribosyltransferase [EC:2.4.2.17]	1.3
DR_1456 Dgeo_0452 Krad_0165 Krad_1052 Rxyl_0895	ribose-phosphate pyrophosphokinase [EC:2.7.6.1]***ribose-phosphate pyrophosphokinase [EC:2.7.6.1]***ribose-phosphate pyrophosphokinase [EC:2.7.6.1]***ribose-phosphate pyrophosphokinase [EC:2.7.6.1]***ribose-phosphate pyrophosphokinase [EC:2.7.6.1]	n.a.	D= -1.40153	P: < 0.001	TTC1184 b1207 TTHA1549 ECP_1255	ribose-phosphate pyrophosphokinase [EC:2.7.6.1]***ribose-phosphate pyrophosphokinase [EC:2.7.6.1]***phosphoribosylpyrophosphate synthase [EC:2.7.6.1]***ribose-phosphate pyrophosphokinase [EC:2.7.6.1]	0.73
DR_1467 Dgeo_0818 Krad_1025 Rxyl_3000	short chain dehydrogenase***short-chain dehydrogenase/reductase SDR***short-chain dehydrogenase/reductase SDR***short-chain dehydrogenase/reductase SDR	n.a.	D= -1.66661	P: < 0.001			n.a.
DR_1468 Dgeo_0819 Krad_3779 Rxyl_1603	small protein B***SsrA-binding protein***SsrA-binding protein***SsrA-binding protein	n.a.	D= -1.58488	P: < 0.001	TTC0546 b2621 TTHA0902 ECP_2620	SsrA-binding protein***SsrA-binding protein***misc_RNA***SsrA-binding protein	n.a.	D= -1.42935	P: < 0.001
DR_1471 Dgeo_0822 Krad_1390 Rxyl_1385	Smc1/Cut3/Cut14 family protein***SMC protein-like protein***chromosome segregation protein SMC***SMC protein-like protein	1.49					n.a.
DR_1477 Dgeo_1194 Krad_3147 Rxyl_1453	DNA repair protein***DNA repair protein RecN***DNA repair protein RecN***DNA repair protein RecN	2.08			TTC1161 b2616 TTHA1525 ECP_2616	putative DNA repair and genetic recombination protein***DNA repair protein RecN***recombination and repair protein***recombination and repair protein	0.95
DR_1481 Dgeo_1710 Krad_1587 Rxyl_0747	hypothetical protein***chlorite dismutase***chlorite dismutase***chlorite dismutase	4.74					n.a.
DR_1482 Dgeo_0599 Krad_3377 Rxyl_3129	2-isopropylmalate synthase [EC:2.3.3.13]	3.31			TTC0849 b0074 TTHA1210 ECP_0076	2-isopropylmalate synthase [EC:2.3.3.13]	1.61
DR_1487 Dgeo_0754 Krad_3503 Rxyl_2453	enoyl-CoA hydratase / 3-hydroxyacyl-CoA dehydrogenase /***3-hydroxyacyl-CoA dehydrogenase, NAD-binding***3-hydroxyacyl-CoA dehydrogenase NAD-binding***3-hydroxyacyl-CoA dehydrogenase, NAD-binding protein	3.58					n.a.
DR_1488 Dgeo_1232 Krad_0030 Krad_3901 Rxyl_0152	membrane-bound protein LytR***cell envelope-related transcriptional attenuator***cell envelope-related transcriptional attenuator***cell envelope-related transcriptional attenuator***cell envelope-related transcriptional attenuator	n.a.	D= -1.41525	P: < 0.001			n.a.
DR_1507 Dgeo_1043 Krad_1428 Rxyl_1405	hypothetical zinc metalloprotease [EC:3.4.24.-]***peptidase M50 [EC:3.4.24.-]***peptidase M50***peptidase M50, putative membrane-associated zinc metallopeptidase	2.44					n.a.
DR_1508 Dgeo_1044 Krad_1427 Rxyl_1404	1-deoxy-D-xylulose-5-phosphate reductoisomerase [EC:1.1.1.267]***1-deoxy-D-xylulose 5-phosphate reductoisomerase [EC:1.1.1.267]***1-deoxy-D-xylulose 5-phosphate reductoisomerase [EC:1.1.1.267]***1-deoxy-D-xylulose 5-phosphate reductoisomerase [EC:1.1.1.267]	n.a.	D= -1.74279	P: < 0.001			n.a.
DR_1509 Dgeo_1045 Krad_1419 Rxyl_1403	phosphatidate cytidylyltransferase [EC:2.7.7.41]***phosphatidate cytidylyltransferase [EC:2.7.7.41]***phosphatidate cytidylyltransferase***phosphatidate cytidylyltransferase [EC:2.7.7.41]	n.a.	D= -1.64016	P: < 0.001	TTC0505 b0175 TTHA0857 ECP_0183	phosphatidate cytidylyltransferase [EC:2.7.7.41]***phosphatidate cytidylyltransferase [EC:2.7.7.41]***CDP-diglyceride synthase [EC:2.7.7.41]***CDP-diglyceride synthase [EC:2.7.7.41]	n.a.	D= 2.23951	P: < 0.05
DR_1510 Dgeo_1046 Krad_1418 Rxyl_1401	ribosome recycling factor	2.76			TTC0506 b0172 TTHA0858 ECP_0180	ribosome recycling factor (rrf)***ribosome recycling factor (Rrf)***ribosome recycling factor***ribosome recycling factor	1.05
DR_1511 Dgeo_1047 Krad_1417 Rxyl_1400	uridylate kinase [EC:2.7.4.22]***uridylate kinase [EC:2.7.4.22]***uridylate kinase***uridylate kinase [EC:2.7.4.22]	2.91			TTC0507 b0171 TTHA0859 ECP_0179	uridylate kinase [EC:2.7.4.22]	2.1
DR_1512 Dgeo_1048 Krad_1416 Rxyl_1399	elongation factor EF-Ts***translation elongation factor Ts***translation elongation factor Ts***translation elongation factor Ts	2.32			TTC0508 b0170 TTHA0860 ECP_0178	elongation factor Ts***elongation factor Ts***protein chain elongation factor EF-Ts***elongation factor Ts	0.74
DR_1513 Dgeo_1049 Krad_1415 Rxyl_1398	30S ribosomal protein S2***ribosomal protein S2***ribosomal protein S2***ribosomal protein S2	2.36			TTC3012 b0169 TTHAt28 ECP_0177	tRNA-Ala***tRNA-Ala***30S ribosomal subunit protein S2***30S ribosomal protein S2	0.82
DR_1516 Dgeo_0602 Krad_1335 Rxyl_3125	acetolactate synthase large subunit [EC:2.2.1.6]***acetolactate synthase, large subunit, biosynthetic type [EC:2.2.1.6]***acetolactate synthase, large subunit, biosynthetic type***acetolactate synthase, large subunit, biosynthetic type [EC:2.2.1.6]	2.99			TTC0852 b0077 TTHA1213 ECP_0079	acetolactate synthase large subunit [EC:2.2.1.6]***acetolactate synthase, large subunit [EC:2.2.1.6]***acetolactate synthase III, large subunit [EC:2.2.1.6]***acetolactate synthase 3 catalytic subunit [EC:2.2.1.6]	1.16
DR_1519 Dgeo_0600 Krad_1337 Rxyl_3127	ketol-acid reductoisomerase [EC:1.1.1.86]	n.a.	D= -1.75790	P: < 0.001	TTC0850 b3774 TTHA1211 ECP_3967	ketol-acid reductoisomerase [EC:1.1.1.86]***ketol-acid reductoisomerase [EC:1.1.1.86]***ketol-acid reductoisomerase, NAD(P)-binding [EC:1.1.1.86]***ketol-acid reductoisomerase [EC:1.1.1.86]	1.15
DR_1522 Dgeo_0841 Krad_0610 Rxyl_1485	pyrroline-5-carboxylate reductase [EC:1.5.1.2]	n.a.	D= -1.25843	P: < 0.001	TTC0500 b0386 TTHA0852 ECP_0445	pyrroline-5-carboxylate reductase [EC:1.5.1.2]***pyrroline-5-carboxylate reductase [EC:1.5.1.2]***pyrroline-5-carboxylate reductase, NAD(P)-binding [EC:1.5.1.2]***pyrroline-5-carboxylate reductase [EC:1.5.1.2]	1.75
DR_1524 Dgeo_1141 Krad_0148 Rxyl_0295	gamma-glutamyltranspeptidase [EC:2.3.2.2]***gamma-glutamyltransferase [EC:2.3.2.2]***gamma-glutamyltransferase [EC:2.3.2.2]***gamma-glutamyltransferase [EC:2.3.2.2]	3.08			TTC0403 b3447 TTHA0755 ECP_3540	gamma-glutamyltranspeptidase [EC:2.3.2.2]***gamma-glutamyltranspeptidase (acylase) [EC:2.3.2.2]***gamma-glutamyltranspeptidase [EC:2.3.2.2]***gamma-glutamyltranspeptidase periplasmic precursor [EC:2.3.2.2]	1.73
DR_1526 Dgeo_1143 Krad_1045 Rxyl_0892	dimethyladenosine transferase [EC:2.1.1.-]***dimethyladenosine transferase [EC:2.1.1.-]***dimethyladenosine transferase***dimethyladenosine transferase [EC:2.1.1.-]	2.34			TTC1921 b0051 TTHA0083 ECP_0053	dimethyladenosine transferase [EC:2.1.1.-]***dimethyladenosine transferase [EC:2.1.1.-]***S-adenosylmethionine-6-N',N'-adenosyl (rRNA) dimethyltransferase***dimethyladenosine transferase [EC:2.1.1.-]	2.62
DR_1529 Dgeo_1145 Krad_0726 Rxyl_0802	hypothetical protein***YjeF-related protein-like protein***carbohydrate kinase, YjeF related protein***YjeF-related protein-like protein	2			TTC1027 b4167 TTHA1393 ECP_4412	putative sugar kinase***hypothetical protein***predicted carbohydrate kinase***hypothetical protein	1.06
DR_1532 Dgeo_0545 Krad_1067 Rxyl_0909	transcription-repair coupling factor***transcription factor CarD***transcription-repair coupling factor***transcription-repair coupling factor	3.05			TTC0533 b1114 TTHA0889 ECP_1106	transcription-repair coupling factor	1.53
DR_1538 Dgeo_0526 Krad_0859 Rxyl_0142	osmotically inducible protein C***OsmC-like protein protein***OsmC family protein***OsmC-like protein	1.99			TTC1261 b1482 TTHA1625 ECP_1484	osmotically inducible protein C***osmotically inducible protein OsmC***osmotically inducible, stress-inducible membrane protein***osmotically inducible protein C	0.9
DR_1549 Dgeo_1482 Krad_4498 Rxyl_2976	hypothetical protein***peptidase M23B***NLP/P60 protein***NLP/P60	2.3					n.a.
DR_1550 Dgeo_1480 Dgeo_1481 Krad_3781 Rxyl_1606	ftsE protein***cell division ATP-binding protein FtsE***protein of unknown function DUF214***cell division ATP-binding protein FtsE***cell division ATP-binding protein FtsE	n.a.	D= -1.11180	P: > 0.10	TTC0928 b3463 TTHA1295 ECP_3556	cell division ATP-binding protein FtsE***cell-division ATP-binding protein FtsE***predicted transporter subunit: ATP-binding component of ABC***cell division protein FtsE	2.82
DR_1555 Dgeo_1099 Krad_2797 Krad_3427 Rxyl_1939	hypothetical protein***glycosyl transferase, group 1***glycosyl transferase group 1***glycosyl transferase group 1***glycosyl transferase, group 1	2.46					n.a.
DR_1558 Dgeo_2486 Krad_3810 Krad_2518 Rxyl_2613	DNA-binding response regulator***two component transcriptional regulator, LuxR family***two component transcriptional regulator, LuxR family***two component transcriptional regulator, LuxR family***two component transcriptional regulator, LuxR family	n.a.	D= -1.20773	P: > 0.10	TTC0987 b1221 TTHA1352 ECP_1270	transcriptional regulatory protein***response regulator***DNA-binding response regulator in two-component regulatory system***DNA-binding response regulator in two-component regulatory system	1.23
DR_1560 Dgeo_1293 Krad_1884 Rxyl_3057	hypothetical protein***diacylglycerol kinase, catalytic region***diacylglycerol kinase catalytic region***hypothetical protein	2.43					n.a.
DR_1561 Dgeo_1294 Krad_2936 Rxyl_2626	UDP-N-acetylglucosamine 2-epimerase [EC:5.1.3.14]	n.a.	D= -1.64373	P: < 0.001	TTC0948 b3786 TTHA1314 ECP_3977	UDP-N-acetylglucosamine 2-epimerase [EC:5.1.3.14]***UDP-N-acetylglucosamine 2-epimerase [EC:5.1.3.14]***UDP-N-acetyl glucosamine-2-epimerase [EC:5.1.3.14]***UDP-N-acetylglucosamine 2-epimerase [EC:5.1.3.14]	1.05
DR_1562 Dgeo_1295 Krad_1261 Rxyl_3091	undecaprenyl-phosphate alpha-N-acetylglucosaminyltransferase***glycosyl transferase, family 4 [EC:2.7.8.-]***glycosyl transferase family 4***glycosyl transferase, family 4	n.a.	D= -1.68027	P: < 0.001	TTC0947 b3784 TTHA1313 ECP_3975	putative glycosyltransferase [EC:2.7.8.-]***hypothetical protein [EC:2.7.8.-]***UDP-GlcNAc:undecaprenylphosphate GlcNAc-1-phosphate transferase***undecaprenyl-phosphate alpha-N-acetylglucosaminyltransferase	1.39
DR_1563 Dgeo_1296 Krad_0471 Rxyl_1648	uracil phosphoribosyltransferase [EC:2.4.2.9]***uracil phosphoribosyltransferase [EC:2.4.2.9]***uracil phosphoribosyltransferase***uracil phosphoribosyltransferase [EC:2.4.2.9]	n.a.	D= -1.64511	P: < 0.001	TTC0946 b2498 TTHA1312 ECP_2500	uracil phosphoribosyltransferase [EC:2.4.2.9]	n.a.	D= 2.10022	0.10 > P > 0.05
DR_1567 Dgeo_1340 Krad_3859 Krad_2994 Rxyl_0870 Rxyl_0876	peptide transport system ATP-binding protein***oligopeptide/dipeptide ABC transporter, ATP-binding protein-like***oligopeptide/dipeptide ABC transporter, ATPase subunit***oligopeptide/dipeptide ABC transporter, ATPase subunit***oligopeptide/dipeptide ABC transporter, ATP-binding protein-like***oligopeptide/dipeptide ABC transporter, ATP-binding protein-like	n.a.	D= -1.20476	P: > 0.10			n.a.
DR_1568 Dgeo_1341 Krad_2995 Rxyl_0875	peptide transport system ATP-binding protein***oligopeptide/dipeptide ABC transporter, ATP-binding protein-like***oligopeptide/dipeptide ABC transporter, ATPase subunit***oligopeptide/dipeptide ABC transporter, ATP-binding protein-like	n.a.	D= -1.58341	P: < 0.001			n.a.
DR_1573 Dgeo_0827 Krad_3141 Rxyl_1448	CTP synthase [EC:6.3.4.2]	n.a.	D= -1.40538	P: < 0.001	TTC1102 b2780 TTHA1466 ECP_2761	CTP synthetase [EC:6.3.4.2]	n.a.	D= 2.15518	0.10 > P > 0.05
DR_1586 Dgeo_2085 Krad_3764 Rxyl_0034	glutamate racemase [EC:5.1.1.3]***glutamate racemase [EC:5.1.1.3]***glutamate racemase [EC:5.1.1.3]***DNA mismatch repair protein MutL	2.49			TTC1280 b3971 TTHA1643 ECP_4753	glutamate racemase [EC:5.1.1.3]***glutamate racemase [EC:5.1.1.3]***5S ribosomal RNA of RrnB operon***5S ribosomal RNA	n.a.	D= 2.05515	P: > 0.10
DR_1588 Dgeo_2084 Krad_3585 Rxyl_2328	aminotransferase, class I, putative***aminotransferase, class I and II [EC:2.6.1.66]***putative transcriptional regulator, GntR family***aminotransferase, class I and II	n.a.	D= -1.68745	P: < 0.001	TTC0043 b1439 TTHA0411 ECP_1441	alpha-aminodipate aminotransferase***alpha-aminoadipate aminotransferase***fused predicted DNA-binding transcriptional regulator/predicted***putative regulatory protein, GntR family	1.04
DR_1595 Dgeo_1973 Krad_0003 Rxyl_0050	6-phosphogluconate dehydrogenase [EC:1.1.1.44]***6-phosphogluconate dehydrogenase related protein [EC:1.1.1.44]***6-phosphogluconate dehydrogenase, decarboxylating***6-phosphogluconate dehydrogenase related protein [EC:1.1.1.44]	n.a.	D= -1.73523	P: < 0.001			n.a.
DR_1596 Dgeo_1974 Krad_2924 Rxyl_0051	glucose-6-phosphate 1-dehydrogenase [EC:1.1.1.49]	n.a.	D= -1.72232	P: < 0.001			n.a.
DR_1597 Dgeo_1975 Krad_2925 Rxyl_0052	glucose 6-phosphate dehydrogenase assembly protein OpcA, putative***glucose 6-phosphate dehydrogenase assembly protein OpcA, putative***OpcA protein***glucose-6-P dehydrogenase subunit-like protein	n.a.	D= -1.68149	P: < 0.001			n.a.
DR_1609 Dgeo_1217 Krad_1354 Rxyl_1029	2-hydroxyhepta-2,4-diene-1,7-dioate***5-carboxymethyl-2-hydroxymuconate delta-isomerase [EC:5.3.3.10]***fumarylacetoacetate (FAA) hydrolase***5-oxopent-3-ene-1,2,5-tricarboxylate decarboxylase [EC:4.1.1.68]	n.a.	D= -1.67752	P: < 0.001			n.a.
DR_1621 Dgeo_1329 Krad_3399 Rxyl_0740	Hit family protein***histidine triad (HIT) protein***histidine triad (HIT) protein***histidine triad (HIT) protein	n.a.	D= -1.62925	P: < 0.001	TTC1253 b1103 TTHA1617 ECP_1095	histidine nucleotide-binding protein***probable HIT family protein***purine nucleoside phosphoramidase***purine nucleoside phosphoramidase	1.81
DR_1622 Dgeo_0096 Dgeo_1893 Krad_1478 Rxyl_2101	beta-phosphoglucomutase-related protein***HAD-superfamily hydrolase subfamily IA, variant 3***HAD-superfamily hydrolase subfamily IA, variant 3***HAD-superfamily hydrolase, subfamily IA, variant 3***HAD-superfamily hydrolase subfamily IA, variant 3	2.09					n.a.
DR_1626 Dgeo_2743 Krad_1353 Rxyl_3128	branched-chain amino acid aminotransferase [EC:2.6.1.42]	n.a.	D= -1.80279	P: < 0.001	TTC1870 b3770 TTHA0124 ECP_3963	branched-chain amino acid aminotransferase [EC:2.6.1.42]***branched-chain amino acid aminotransferase (IlvE) [EC:2.6.1.42]***branched-chain amino-acid aminotransferase [EC:2.6.1.42]***branched-chain amino acid aminotransferase [EC:2.6.1.42]	n.a.	D= -1.17413	P: < 0.001
DR_1635 Dgeo_0930 Krad_3542 Rxyl_0050	ABC transporter, ATP-binding protein, EF-3 family***pseudogene***ABC transporter-related protein***6-phosphogluconate dehydrogenase related protein [EC:1.1.1.44]	n.a.	D= -1.79285	P: < 0.001			n.a.
DR_1637 Dgeo_0667 Krad_3529 Rxyl_0251	4-alpha-glucanotransferase***4-alpha-glucanotransferase [EC:2.4.1.25]***4-alpha-glucanotransferase [EC:2.4.1.25]***4-alpha-glucanotransferase [EC:2.4.1.25]	n.a.	D= -1.69075	P: < 0.001	TTC0897 b3416 TTHA1261 ECP_3502	4-alpha-glucanotransferase [EC:2.4.1.25]***4-alpha-glucanotransferase (amylomaltase) (disproportionating***4-alpha-glucanotransferase (amylomaltase) [EC:2.4.1.25]***4-alpha-glucanotransferase [EC:2.4.1.25]	2.34
DR_1648 Dgeo_1064 Krad_1498 Rxyl_0502	amino acid ABC transporter, ATP-binding protein [EC:3.6.3.21]***ABC transporter related***ABC transporter-related protein***ABC transporter related	2.37					n.a.
DR_1656 Dgeo_1394 Krad_1408 Rxyl_1395	Mg(2+) chelatase family protein***Mg chelatase-related protein***Mg chelatase, subunit ChlI***Mg chelatase-related protein	2.46			TTC1785 b3765 TTHA0201 ECP_3961	Mg(2+) chelatase family protein***Mg(2+) chelatase family protein***predicted bifunctional enzyme and transcriptional regulator***putative ATP-dependent protease	n.a.	D= 2.08353	0.10 > P > 0.05
DR_1662 Dgeo_0449 Dgeo_2864 Krad_1455 Krad_2713 Rxyl_0351	threonine 3-dehydrogenase [EC:1.1.1.103]***L-threonine 3-dehydrogenase [EC:1.1.1.103]***alcohol dehydrogenase GroES-like [EC:1.1.1.14]***alcohol dehydrogenase GroES domain protein***alcohol dehydrogenase GroES domain protein***alcohol dehydrogenase GroES-like protein	2.41					n.a.
DR_1666 Dgeo_1584 Krad_4247 Rxyl_1273	potassium uptake protein KtrA***TrkA-N***TrkA-N domain protein***TrkA-N	2.98					n.a.
DR_1670 Dgeo_1714 Krad_0911 Rxyl_2173	cysteinyl-tRNA synthetase [EC:6.1.1.16]	3.13			TTC0537 b0526 TTHA0893 ECP_0587	cysteinyl-tRNA synthetase [EC:6.1.1.16]	2.12
DR_1674 Dgeo_1458 Krad_2488 Rxyl_1297	isocitrate dehydrogenase [EC:1.1.1.87]***3-isopropylmalate dehydrogenase [EC:1.1.1.85]***3-isopropylmalate dehydrogenase [EC:1.1.1.85]***isocitrate dehydrogenase (NAD+) [EC:1.1.1.41]	3.45					n.a.
DR_1680 Dgeo_2090 Krad_3723 Rxyl_2026	tRNA (guanine-N7-)-methyltransferase [EC:2.1.1.33]***tRNA (guanine-N(7)-)-methyltransferase [EC:2.1.1.33]***tRNA (guanine-N(7)-)-methyltransferase [EC:2.1.1.33]***hypothetical protein [EC:2.1.1.33]	n.a.	D= -1.32304	P: < 0.001	TTC1255 b2960 TTHA1619 ECP_2954	methyltransferase [EC:2.1.1.33]***probable methyltransferase [EC:2.1.1.33]***tRNA (m7G46) methyltransferase, SAM-dependent [EC:2.1.1.33]***tRNA (guanine-N(7))-methyltransferase [EC:2.1.1.33]	n.a.	D= 2.11605	0.10 > P > 0.05
DR_1690 Dgeo_0860 Krad_1500 Rxyl_1428	tRNA delta-2-isopentenylpyrophosphate transferase [EC:2.5.1.8]***tRNA delta(2)-isopentenylpyrophosphate transferase [EC:2.5.1.8]***tRNA delta(2)-isopentenylpyrophosphate transferase [EC:2.5.1.8]***tRNA isopentenyltransferase	2.25			TTC0204 b4171 TTHA0572 ECP_4416	tRNA delta(2)-isopentenylpyrophosphate transferase [EC:2.5.1.8]***tRNA delta(2)-isopentenylpyrophosphate transferase [EC:2.5.1.8]***delta(2)-isopentenylpyrophosphate tRNA-adenosine transferase***tRNA delta(2)-isopentenylpyrophosphate transferase [EC:2.5.1.8]	n.a.	D= 2.27274	P: < 0.05
DR_1692 Dgeo_1070 Krad_3506 Rxyl_1738	long-chain fatty acid--CoA ligase [EC:6.2.1.3]***AMP-dependent synthetase and ligase [EC:6.2.1.3]***AMP-dependent synthetase and ligase***AMP-dependent synthetase and ligase	3.99					n.a.
DR_1700 Dgeo_1140 Krad_4196 Rxyl_0324	daunorubicin C-13 ketoreductase***short-chain dehydrogenase/reductase SDR***short-chain dehydrogenase/reductase SDR***short-chain dehydrogenase/reductase SDR	2.67					n.a.
DR_1701 Dgeo_0793 Krad_0340 Krad_0381 Krad_1323 Rxyl_2766	2-hydroxyacid dehydrogenase, putative***D-isomer specific 2-hydroxyacid dehydrogenase, NAD-binding***D-isomer specific 2-hydroxyacid dehydrogenase NAD-binding***D-isomer specific 2-hydroxyacid dehydrogenase NAD-binding***D-isomer specific 2-hydroxyacid dehydrogenase NAD-binding***D-isomer specific 2-hydroxyacid dehydrogenase, NAD-binding protein	2.82			TTC1209 b1033 TTHA1574 ECP_1025	putative dehydrogenase [EC:1.1.1.95]***putative dehydrogenase***2-ketoacid reductase [EC:1.1.1.79]***putative 2-hydroxyacid dehydrogenase YcdW	n.a.	D= -1.03467	P: < 0.001
DR_1702 Dgeo_0794 Krad_2030 Rxyl_2640	kanamycin resistance protein-related protein***GCN5-related N-acetyltransferase***GCN5-related N-acetyltransferase***GCN5-related N-acetyltransferase	2.9					n.a.
DR_1703 Dgeo_0795 Krad_1553 Rxyl_1545	inositol monophosphatase family protein***inositol monophosphatase***inositol-phosphate phosphatase [EC:3.1.3.25]***inositol-1(or 4)-monophosphatase [EC:3.1.3.25]	2.05			TTC1928 b2533 TTHA0077 ECP_2538	myo-inositol-1(or 4)-monophosphatase [EC:3.1.3.25]***inositol monophophatase family protein [EC:3.1.3.25]***inositol monophosphatase [EC:3.1.3.25]***inositol monophosphatase [EC:3.1.3.25]	2.16
DR_1704 Dgeo_0742 Krad_3160 Rxyl_2886	glutamate N-acetyltransferase / amino-acid N-acetyltransferase***arginine biosynthesis bifunctional protein ArgJ [EC:2.3.1.1]***arginine biosynthesis bifunctional protein ArgJ [EC:2.3.1.1]***arginine biosynthesis bifunctional protein ArgJ [EC:2.3.1.1	2.69					n.a.
DR_1707 Dgeo_1666 Krad_2951 Rxyl_2025	DNA-directed DNA polymerase [EC:2.7.7.7]***DNA polymerase I [EC:2.7.7.7]***DNA polymerase I [EC:2.7.7.7]***DNA polymerase I [EC:2.7.7.7]	3.15			TTC0690 b3864 TTHA1054 ECP_4074	DNA polymerase I [EC:2.7.7.7]***DNA polymerase I [EC:2.7.7.7]***misc_RNA***DNA polymerase I [EC:2.7.7.7]	n.a.	D= -1.28476	P: < 0.001
DR_1709 Dgeo_0709 Krad_0449 Rxyl_0654	integral membrane protein, NRAMP family***NRAMP family Mn2+/Fe2+ transporters***Mn2+/Fe2+ transporter, NRAMP family***NRAMP family Mn2+/Fe2+ transporters	2.84					n.a.
DR_1713 Dgeo_0708 Krad_3260 Rxyl_1076	leu/phe-tRNA-protein transferase [EC:2.3.2.6]***leucyltransferase [EC:2.3.2.6]***leucyltransferase [EC:2.3.2.6]***leucyltransferase [EC:2.3.2.6]	n.a.	D= -1.77228	P: < 0.001			n.a.
DR_1720 Dgeo_1682 Krad_1566 Rxyl_0618	aconitate hydratase [EC:4.2.1.3]***aconitate hydratase 1 [EC:4.2.1.3]***aconitate hydratase 1***aconitate hydratase 1 [EC:4.2.1.3]	3.87			TTC0374 b1276 TTHA0726 ECP_1329	aconitate hydratase [EC:4.2.1.3]***aconitate hydratase [EC:4.2.1.3]***aconitate hydratase 1 [EC:4.2.1.3]***aconitate hydratase [EC:4.2.1.3]	1.27
DR_1727 Dgeo_0621 Krad_2434 Rxyl_3073	phosphoenolpyruvate synthase [EC:2.7.9.2]***phosphoenolpyruvate synthase [EC:2.7.9.2]***pyruvate, water dikinase [EC:2.7.9.2]***phosphoenolpyruvate synthase [EC:2.7.9.2]	n.a.	D= -1.78075	P: < 0.001			n.a.
DR_1731 Dgeo_0624 Krad_0766 Rxyl_2833	glycolate oxidase subunit GlcD [EC:1.1.3.15]***FAD linked oxidase-like protein [EC:1.1.3.15]***FAD linked oxidase domain protein***D-lactate dehydrogenase (cytochrome) [EC:1.1.2.4]	2.11			TTC0129 b2979 TTHA0505 ECP_3057	(S)-2-hydroxy-acid oxidase chain D [EC:1.1.3.15]***glycolate oxidase subunit [EC:1.1.3.15]***glycolate oxidase subunit, FAD-linked***glycolate oxidase subunit GlcD [EC:1.1.3.15]	1.77
DR_1742 Dgeo_1304 Krad_1463 Rxyl_2677	glucose-6-phosphate isomerase [EC:5.3.1.9]	3.29			TTC1710 b4025 TTHA0277 ECP_4243	glucose-6-phosphate isomerase [EC:5.3.1.9]***glucose-6-phosphate isomerase [EC:5.3.1.9]***glucosephosphate isomerase [EC:5.3.1.9]***glucose-6-phosphate isomerase [EC:5.3.1.9]	n.a.	D= -1.00278	P: < 0.001
DR_1743 Dgeo_1610 Krad_0451 Krad_1024 Krad_0799 Rxyl_1226	fosmidomycin resistance protein, putative***major facilitator superfamily MFS_1***major facilitator superfamily MFS_1***major facilitator superfamily MFS_1***major facilitator superfamily MFS_1***major facilitator superfamily MFS_1	2.31			TTC1632 b0479 TTHAt15 ECP_0540	fosmidomycin resistance protein***tRNA-Arg***predicted fosmidomycin efflux system***putative fosmidomycin resistance antibiotic resistance transmembrane	n.a.	D= -1.19791	P: < 0.001
DR_1751 Dgeo_1556 Krad_1521 Rxyl_0503	DNA polymerase-related protein [EC:2.7.7.7]***phage SPO1 DNA polymerase-related protein [EC:2.7.7.7]***phage SPO1 DNA polymerase-related protein***phage SPO1 DNA polymerase-related protein [EC:2.7.7.7]	n.a.	D= -1.74422	P: < 0.001			n.a.
DR_1756 Dgeo_0676 Krad_1153 Rxyl_0731	periplasmic serine protease Do, putative [EC:3.4.21.-]***peptidase S1 and S6, chymotrypsin/Hap [EC:3.4.21.-]***peptidase S1 and S6 chymotrypsin/Hap***peptidase S1 and S6, chymotrypsin/Hap	2.57					n.a.
DR_1758 Dgeo_0790 Krad_1251 Rxyl_0075	diaminopimelate decarboxylase [EC:4.1.1.20]***diaminopimelate decarboxylase [EC:4.1.1.20]***diaminopimelate decarboxylase***diaminopimelate decarboxylase [EC:4.1.1.20]	3.36					n.a.
DR_1759 Dgeo_0792 Krad_1308 Rxyl_1354	tRNA (5-methylaminomethyl-2-thiouridylate)-methyltransferase	n.a.	D= -1.79821	P: < 0.001	TTC1727 b1133 TTHA0258 ECP_1128	tRNA (5-methylaminomethyl-2-thiouridylate)-methyltransferase***probable tRNA***tRNA (5-methylaminomethyl-2-thiouridylate)-methyltransferase***tRNA (5-methylaminomethyl-2-thiouridylate)-methyltransferase	1.36
DR_1765 Dgeo_1446 Krad_2744 Rxyl_2759	hypothetical protein***uncharacterised peroxidase-related***uncharacterized peroxidase-related enzyme***uncharacterised peroxidase-related	3.96					n.a.
DR_1767 Dgeo_0986 Krad_3249 Rxyl_2095	anthranilate synthase component II [EC:2.4.2.18]***anthranilate phosphoribosyltransferase [EC:2.4.2.18]***anthranilate phosphoribosyltransferase [EC:2.4.2.18]***anthranilate phosphoribosyltransferase [EC:2.4.2.18]	2.18			TTC1491 b1263 TTHA1842 ECP_1311	anthranilate phosphoribosyltransferase [EC:2.4.2.18]***anthranilate phosphoribosyltransferase (TrpD) [EC:2.4.2.18]***fused glutamine amidotransferase (component II) of anthranilate***bifunctional indole-3-glycerol-phosphate synthase/anthranilate	2.62
DR_1771 Dgeo_0694 Krad_2940 Rxyl_2016	excinuclease ABC, subunit A***excinuclease ABC, A subunit***excinuclease ABC, A subunit***excinuclease ABC, A subunit	n.a.	D= -1.67835	P: < 0.001	TTC1075 b4058 TTHA1440 ECP_4286	excinuclease ABC subunit A***excinuclease ABC subunit A (UvrA)***ATPase and DNA damage recognition protein of nucleotide excision***excinuclease ABC subunit A	0.7
DR_1775 Dgeo_0868 Krad_0757 Rxyl_0825	DNA helicase II [EC:3.6.1.-]***UvrD/REP helicase [EC:3.6.1.-]***ATP-dependent DNA helicase PcrA***UvrD/REP helicase [EC:3.6.1.-]	n.a.	D= -1.45058	P: < 0.001	TTC1062 b3813 TTHA1427 ECP_4007	DNA helicase UvrD [EC:3.6.1.-]***UvrD protein [EC:3.6.1.-]***DNA-dependent ATPase I and helicase II [EC:3.6.1.-]***DNA-dependent helicase II [EC:3.6.1.-]	1.09
DR_1784 Dgeo_1032 Krad_1359 Rxyl_1692	3-isopropylmalate dehydratase small subunit [EC:4.2.1.33]***3-isopropylmalate dehydratase, small subunit [EC:4.2.1.33]***3-isopropylmalate dehydratase, small subunit [EC:4.2.1.33]***3-isopropylmalate dehydratase, small subunit	1.57					n.a.
DR_1785 Dgeo_1033 Krad_1352 Krad_2488 Rxyl_3130	3-isopropylmalate dehydrogenase [EC:1.1.1.85]***3-isopropylmalate dehydrogenase [EC:1.1.1.85]***3-isopropylmalate dehydrogenase [EC:1.1.1.85]***3-isopropylmalate dehydrogenase [EC:1.1.1.85]***3-isopropylmalate dehydrogenase [EC:1.1.1.85]	2.31					n.a.
DR_1789 Dgeo_0604 Krad_3188 Rxyl_1482	ribosomal large subunit pseudouridine synthase D [EC:5.4.99.12]***pseudouridine synthase, RluD [EC:5.4.99.12]***pseudouridine synthase, RluA family [EC:3.2.1.17]***pseudouridine synthase, RluD [EC:5.4.99.12]	2.43			TTC0040 b2594 TTHA0408 ECP_2597	ribosomal large subunit pseudouridine synthase D [EC:5.4.99.12]***ribosomal large subunit pseudouridine synthase D [EC:5.4.99.12]***23S rRNA pseudouridine synthase [EC:5.4.99.12]***23S rRNA pseudouridine synthase D [EC:5.4.99.12]	1.32
DR_1791 Dgeo_0983 Krad_3391 Rxyl_2115	anthranilate synthase component I [EC:4.1.3.27]***anthranilate synthase component I [EC:4.1.3.27]***para-aminobenzoate synthase, subunit I***anthranilate synthase component I [EC:4.1.3.27]	2.9					n.a.
DR_1797 Dgeo_1234 Krad_1441 Rxyl_1410	N-utilization substance protein A***NusA antitermination factor***NusA antitermination factor***NusA antitermination factor	2.85			TTC0349 b3169 TTHA0701 ECP_3257	transcription elongation factor NusA***transcription elongation factor NusA***transcription termination/antitermination L factor***transcription elongation factor NusA	0.73
DR_1799 Dgeo_1236 Krad_1443 Rxyl_1411	translation initiation factor IF-2	2.33			TTC0347 b3168 TTHA0699 ECP_3256	translation initiation factor IF-2***translation initiation factor IF-2***fused protein chain initiation factor 2, IF2: membrane***translation initiation factor IF-2	0.75
DR_1809 Dgeo_1907 Krad_3090 Rxyl_3185	glycine dehydrogenase [EC:1.4.4.2]***glycine dehydrogenase [EC:1.4.4.2]***glycine dehydrogenase [EC:1.3.1.74]***glycine dehydrogenase (decarboxylating) [EC:1.4.4.2]	3.6			TTC0151 b2903 TTHA0526 ECP_2896	glycine dehydrogenase subunit 2 [EC:1.4.4.2]***glycine dehydrogenase subunit 2 [EC:1.4.4.2]***glycine decarboxylase, PLP-dependent, subunit (protein P) of glycine***glycine dehydrogenase [EC:1.4.4.2]	1.36
DR_1811 Dgeo_1906 Krad_3097 Rxyl_3183	glycine cleavage system H protein	2.23			TTC0149 b2904 TTHA0524 ECP_2897	glycine cleavage system H protein***glycine cleavage system H protein***glycine cleavage complex lipoylprotein***glycine cleavage system protein H	1.83
DR_1812 Dgeo_1905 Krad_4046 Rxyl_3184	aminomethyltransferase, putative [EC:2.1.2.10]***glycine cleavage system T protein [EC:2.1.2.10]***glycine cleavage system T protein***glycine cleavage system T protein [EC:2.1.2.10]	2.65			TTC0148 b2905 TTHA0523 ECP_2898	aminomethyltransferase [EC:2.1.2.10]***glycine cleavage system T protein (probable aminomethyltransferase)***aminomethyltransferase, tetrahydrofolate-dependent, subunit (T***glycine cleavage system aminomethyltransferase T [EC:2.1.2.10]	1.56
DR_1815 Dgeo_1903 Krad_3690 Rxyl_1321	hypothetical protein***5-formyltetrahydrofolate cyclo-ligase***5-formyltetrahydrofolate cyclo-ligase***5-formyltetrahydrofolate cyclo-ligase [EC:6.3.3.2]	2.56			TTC1247 b4446 TTHA1611 ECP_2904	hypothetical protein***5-formyltetrahydrofolate cyclo-ligase family protein***misc_RNA***predicted ligase	n.a.	D= -2.17062	P: < 0.001
DR_1822 Dgeo_1239 Krad_3050 Krad_3051 Rxyl_1334	protein-export membrane protein, putative***protein-export membrane protein SecD***protein-export membrane protein SecF***protein-export membrane protein SecD***protein-export membrane protein SecD	n.a.	D= -1.33337	P: < 0.001	TTC0345 b0408 TTHA0697 ECP_0467	bifunctional preprotein translocase subunit SecD/SecF***bifunctional preprotein translocase subunit SecD/SecF***SecYEG protein translocase auxillary subunit***preprotein translocase subunit SecD	1.76
DR_1835 Dgeo_1461 Krad_3202 Rxyl_1496	phospho-N-acetylmuramoyl-pentapeptide- transferase [EC:2.7.8.13]***phospho-N-acetylmuramoyl-pentapeptide-transferase [EC:2.7.8.13]***phospho-N-acetylmuramoyl-pentapeptide-transferase [EC:2.7.8.13]***phospho-N-acetylmuramoyl-pentapeptide-transferase [EC:2.7.8.13]	2.52			TTC0716 b0087 TTHA1081 ECP_0089	phospho-N-acetylmuramoyl-pentapeptide-transferase [EC:2.7.8.13]***phospho-N-acetylmuramoyl-pentapeptide-transferase [EC:2.7.8.13]***phospho-N-acetylmuramoyl-pentapeptide transferase [EC:2.7.8.13]***phospho-N-acetylmuramoyl-pentapeptide-transferase [EC:2.7.8.13]	2.08
DR_1836 Dgeo_1440 Krad_1396 Rxyl_1387	signal recognition particle protein	1.42			TTC0674 b2610 TTHA1036 ECP_2611	signal recognition particle protein ffh***signal recognition particle protein***Signal Recognition Particle (SRP) component with 4.5S RNA (ffs)***signal recognition particle protein	1.11
DR_1838 Dgeo_1308 Krad_3048 Rxyl_1338	GTP pyrophosphokinase [EC:2.7.6.5]***(p)ppGpp synthetase I, SpoT/RelA [EC:2.7.6.5]***(p)ppGpp synthetase I, SpoT/RelA [EC:2.7.6.5]***(p)ppGpp synthetase I, SpoT/RelA [EC:2.7.6.5]	3.54			TTC1355 b3650 TTHA1717 ECP_3748	guanosine-3',5'-bis(diphosphate) 3'-pyrophosphohydrolase***guanosine-3',5'-bis(diphosphate) 3'-pyrophosphohydrolase (ppGpp***bifunctional (p)ppGpp synthetase II/guanosine-3',5'-bis***bifunctional (p)ppGpp synthetase II/guanosine-3',5'-bis	3.03
DR_1848 Dgeo_0981 Krad_1294 Rxyl_0316	1,4-alpha-glucan branching enzyme, putative [EC:2.4.1.18]***1,4-alpha-glucan branching enzyme [EC:2.4.1.18]***1,4-alpha-glucan branching enzyme***1,4-alpha-glucan branching enzyme [EC:2.4.1.18]	3.6					n.a.
DR_1849 Dgeo_0843 Krad_1091 Rxyl_2864	peptide methionine sulfoxide reductase [EC:1.8.4.11]	n.a.	D= -1.69324	P: < 0.001			n.a.
DR_1854 Dgeo_1579 Krad_3434 Rxyl_0044 Rxyl_1519	competence protein ComEC/Rec2, putative***DNA internalization-related competence protein ComEC/Rec2***DNA internalization-related competence protein ComEC/Rec2***beta-lactamase-like protein***ComEC/Rec2-related protein	1.78					n.a.
DR_1856 Dgeo_0760 Krad_1318 Rxyl_0830	glutamyl-tRNA(Gln) amidotransferase, subunit A [EC:6.3.5.6 6.3.5.7]***glutamyl-tRNA(Gln) amidotransferase, A subunit [EC:6.3.5.6 6.3.5.7]***glutamyl-tRNA(Gln) amidotransferase, A subunit***glutamyl-tRNA(Gln) amidotransferase, A subunit [EC:6.3.5.6 6.3.5.7]	2.69					n.a.
DR_1861 Dgeo_0759 Krad_3121 Rxyl_1443	putative segregation and condensation protein B***putative transcriptional regulator***putative transcriptional regulator***putative transcriptional regulator	2.55					n.a.
DR_1862 Dgeo_0758 Krad_1260 Rxyl_1650	SUA5-related protein***SUA5/YciO/YrdC/YwlC***SUA5/YciO/YrdC/YwlC family protein***SUA5/YciO/YrdC/YwlC	1.96			TTC0439 b3282 TTHA0793 ECP_3370	SUA5 protein***hypothetical protein***predicted ribosome maturation factor***putative ribosome maturation factor	n.a.	D= -1.33702	P: < 0.001
DR_1863 Dgeo_0757 Krad_3026 Rxyl_1164	pilin biogenesis protein***type II secretion system protein***type II secretion system protein***type II secretion system protein	2.36			TTC0440 b3327 TTHA0794 ECP_3415	pili assembly protein PilC***pilus assembly protein PilC***general secretory pathway component, cryptic***putative general secretion pathway protein F	1.85
DR_1865 Dgeo_0765 Krad_3208 Rxyl_0027	MraZ protein***protein of unknown function UPF0040***MraZ protein***serine/threonine protein kinase	1.72			TTC0710 b0081 TTHA1075 ECP_0083	hypothetical protein	n.a.	D= 2.31258	P: < 0.05
DR_1866 Dgeo_0766 Krad_3207 Rxyl_1500	S-adenosyl-methyltransferase [EC:2.1.1.-]***methyltransferase [EC:2.1.1.-]***S-adenosyl-methyltransferase MraW***methyltransferase	2.57			TTC0711 b0082 TTHA1076 ECP_0084	MraW protein [EC:2.1.1.-]***hypothetical protein [EC:2.1.1.-]***S-adenosyl-dependent methyltransferase activity on membrane-located***S-adenosyl-methyltransferase MraW [EC:2.1.1.-]	n.a.	D= 2.22478	0.10 > P > 0.05
DR_1868 Dgeo_0768 Krad_3205 Rxyl_1498	penicillin-binding protein 2***peptidoglycan glycosyltransferase [EC:2.4.1.129]***peptidoglycan glycosyltransferase [EC:2.4.1.129]***peptidoglycan glycosyltransferase [EC:2.4.1.129]	3.28			TTC0713 b0084 TTHA1078 ECP_0086	division specific D,D-transpeptidase/cell division protein FtsI***penicillin-binding protein [EC:2.4.1.129]***transpeptidase involved in septal peptidoglycan synthesis***peptidoglycan synthetase FtsI precursor [EC:2.4.1.129]	1.39
DR_1874 Dgeo_0598 Krad_0749 Rxyl_0816	GMP synthase [EC:6.3.5.2]***GMP synthase [EC:6.3.5.2]***GMP synthase, large subunit***GMP synthase [EC:6.3.5.2]	2.37			TTC1187 b2507 TTHA1552 ECP_2509	bifunctional GMP synthase/glutamine amidotransferase protein***bifunctional GMP synthase/glutamine amidotransferase protein***GMP synthetase (glutamine aminotransferase) [EC:6.3.5.2 6.3.4.1]***bifunctional GMP synthase/glutamine amidotransferase protein	1.69
DR_1878 Dgeo_0548 Krad_0742 Krad_0743 Rxyl_0815	inosine-5'-monophosphate dehydrogenase [EC:1.1.1.205]***inosine-5'-monophosphate dehydrogenase [EC:1.1.1.205]***inosine-5'-monophosphate dehydrogenase [EC:1.1.1.37]***IMP dehydrogenase family protein***IMP dehydrogenase related 2 [EC:1.1.1.205]	n.a.	D= -1.34745	P: < 0.001	TTC0064 b2508 TTHA0432 ECP_2510	inosine-5'-monophosphate dehydrogenase [EC:1.1.1.205]***IMP dehydrogenase/GMP reductase [EC:1.1.1.205]***IMP dehydrogenase [EC:1.1.1.205]***inositol-5-monophosphate dehydrogenase [EC:1.1.1.205]	1.26
DR_1892 Dgeo_0828 Krad_2943 Rxyl_2023	dephospho-CoA kinase [EC:2.7.1.24]	2.14			TTC0557 b0103 TTHA0926 ECP_0104	dephospho-CoA kinase [EC:2.7.1.24]***dephospho-CoA kinase (dephosphocoenzyme A kinase) [EC:2.7.1.24]***dephospho-CoA kinase [EC:2.7.1.24]***dephospho-CoA kinase [EC:2.7.1.24]	1.41
DR_1895 Dgeo_0771 Krad_4085 Rxyl_2908	alanine dehydrogenase [EC:1.4.1.1]	2.46					n.a.
DR_1898 Dgeo_1401 Krad_3035 Rxyl_1040	putative ATPase***AAA ATPase, central region***AAA ATPase central domain protein***AAA ATPase, central region	2.46			TTC1523 b0892 TTHA1884 ECP_0906	recombination factor protein RarA***recombination factor protein RarA***recombination protein***recombination factor protein RarA	2.2
DR_1913 Dgeo_1016 Krad_0007 Rxyl_0006	DNA gyrase, subunit A [EC:5.99.1.3]***DNA gyrase, A subunit [EC:5.99.1.3]***DNA gyrase, A subunit [EC:5.99.1.3]***DNA gyrase, A subunit [EC:5.99.1.3]	3.48			TTC0990 b2231 TTHA1355 ECP_2274	DNA gyrase subunit A [EC:5.99.1.3]***DNA gyrase subunit A [EC:5.99.1.3]***DNA gyrase (type II topoisomerase), subunit A [EC:5.99.1.3]***DNA gyrase subunit A [EC:5.99.1.3]	1.43
DR_1916 Dgeo_1139 Krad_1368 Rxyl_1371	DNA helicase RecG [EC:3.6.1.-]***ATP-dependent DNA helicase RecG [EC:3.6.1.-]***DEAD/DEAH box helicase domain protein***ATP-dependent DNA helicase RecG [EC:3.6.1.-]	3.35			TTC0902 b3652 TTHA1266 ECP_3750	DNA helicase RecG [EC:3.6.1.-]***DNA helicase RecG [EC:3.6.1.-]***ATP-dependent DNA helicase [EC:3.6.1.-]***ATP-dependent DNA helicase RecG [EC:3.6.1.-]	1.84
DR_1921 Dgeo_0824 Krad_2554 Rxyl_0449	exonuclease SbcD, putative***nuclease SbcCD, D subunit***metallophosphoesterase***metallophosphoesterase	2.36					n.a.
DR_1922 Dgeo_0823 Krad_2553 Rxyl_0448	exonuclease SbcC***SMC protein-like protein***SMC domain protein***SMC protein-like protein	1.82			TTC0922 b0397 TTHA1288 ECP_0456	hypothetical protein***exonuclease SbcC***exonuclease, dsDNA, ATP-dependent***exonuclease subunit SbcC	1
DR_1928 Dgeo_2522 Krad_1008 Rxyl_1063	glycerol kinase [EC:2.7.1.30]***glycerol kinase [EC:2.7.1.30]***glycerol kinase***glycerol kinase [EC:2.7.1.30]	3.52					n.a.
DR_1929 Dgeo_2523 Krad_1007 Rxyl_1065	glycerol uptake facilitator protein***MIP family channel proteins***MIP family channel protein***MIP family channel proteins	2.93					n.a.
DR_1939 Dgeo_0438 Krad_0877 Rxyl_2935	polyphosphate kinase [EC:2.7.4.1]	2.88					n.a.
DR_1941 Dgeo_0437 Krad_3346 Rxyl_1383	3-oxoacyl-[acyl-carrier-protein] synthase II [EC:2.3.1.179]***beta-ketoacyl synthase [EC:2.3.1.179]***beta-ketoacyl synthase***beta-ketoacyl synthase [EC:2.3.1.179]	2.79					n.a.
DR_1942 Dgeo_0436 Krad_3345 Rxyl_1382	acyl carrier protein***acyl carrier protein***phosphopantetheine-binding***acyl carrier protein	n.a.	D= -1.84990	P: < 0.001			n.a.
DR_1943 Dgeo_0435 Krad_2904 Rxyl_1381	3-oxoacyl-[acyl-carrier protein] reductase [EC:1.1.1.100]***3-oxoacyl-(acyl-carrier-protein) reductase [EC:1.1.1.100]***3-oxoacyl-(acyl-carrier-protein) reductase***3-oxoacyl-(acyl-carrier-protein) reductase [EC:1.1.1.100]	2.78			TTC0047 b1093 TTHA0415 ECP_1085	3-oxoacyl-[acyl-carrier protein] reductase [EC:1.1.1.100]***3-oxoacyl-[acyl carrier protein] reductase [EC:1.1.1.100]***3-oxoacyl-[acyl-carrier-protein] reductase [EC:1.1.1.100]***3-ketoacyl-(acyl-carrier-protein) reductase [EC:1.1.1.100]	0.78
DR_1945 Dgeo_0434 Krad_3343 Rxyl_1379	malonyl CoA-acyl carrier protein transacylase [EC:2.3.1.39]***malonyl CoA-acyl carrier protein transacylase [EC:2.3.1.39]***acyl transferase***acyl transferase region [EC:2.3.1.39]	n.a.	D= -1.64298	P: < 0.001			n.a.
DR_1948 Dgeo_0432 Krad_0043 Rxyl_0029	trigger factor***trigger factor-like protein***multisubunit Na+/H+ antiporter MnhE subunit-like protein***putative transcriptional regulator, AsnC family	n.a.	D= -1.22149	P: < 0.001	TTC0249 b0436 TTHA0614 ECP_0497	trigger factor, ppiase [EC:5.2.1.8]***trigger factor***peptidyl-prolyl cis/trans isomerase (trigger factor)***trigger factor	1.79
DR_1949 Dgeo_1623 Krad_1405 Rxyl_1394	ribonuclease HII [EC:3.1.26.4]***ribonuclease H [EC:3.1.26.4]***ribonuclease H [EC:3.1.26.4]***pseudogene	n.a.	D= -1.64224	P: < 0.001	TTC1788 b0183 TTHA0198 ECP_0191	ribonuclease HII [EC:3.1.26.4]***ribonuclease HII [EC:3.1.26.4]***ribonuclease HII, degrades RNA of DNA-RNA hybrids [EC:3.1.26.4]***ribonuclease HII [EC:3.1.26.4]	n.a.	D= 2.01551	P: > 0.10
DR_1950 Dgeo_0455 Krad_4109 Rxyl_0167	ferredoxin, putative***Rieske (2Fe-2S) region***Rieske (2Fe-2S) domain protein***Rieske (2Fe-2S) region	2.21					n.a.
DR_1963 Dgeo_0264 Krad_3027 Rxyl_1165	twitching mobility protein***twitching motility protein***twitching motility protein***twitching motility protein	n.a.	D= -1.74296	P: < 0.001	TTC1621 b2950 TTHA0365 ECP_2944	pili retraction protein PilT***type IV pilus assembly protein, pilus retraction protein PilT***predicted transporter***hypothetical protein YggR	0.99
DR_1964 Dgeo_0263 Krad_1156 Rxyl_1166	general secretion pathway protein E***type II secretion system protein E***type II secretion system protein E***type II secretion system protein E	2.94			TTC1622 b3326 TTHA0364 ECP_3414	ATP-binding motif-containing protein PilF***type IV pilus assembly protein PilF***general secretory pathway component, cryptic***probable general secretion pathway protein E	1.9
DR_1966 Dgeo_0261 Krad_3195 Rxyl_1488	conserved hypothetical protein***protein of unknown function DUF152***protein of unknown function DUF152***protein of unknown function DUF152	2.34			TTC1624 b2593 TTHA0362 ECP_2596	hypothetical cytosolic protein***hypothetical protein***hypothetical protein***hypothetical protein	n.a.	D= 1.88278	P: > 0.10
DR_1969 Dgeo_0527 Krad_3534 Rxyl_0906	hypothetical protein***transcriptional regulator, HxlR family***transcriptional regulator, HxlR family***transcriptional regulator, HxlR family	n.a.	D= -1.52894	P: < 0.001			n.a.
DR_1972 Dgeo_2151 Krad_4259 Rxyl_1537	ATP-dependent Clp protease, proteolytic subunit ClpP [EC:3.4.21.92]***endopeptidase Clp [EC:3.4.21.92]***endopeptidase Clp [EC:3.4.21.92]***ATP-dependent Clp protease, proteolytic subunit ClpP [EC:3.4.21.92]	n.a.	D= -1.62706	P: < 0.001	TTC0250 b0437 TTHA0615 ECP_0498	ATP-dependent clp protease proteolytic subunit [EC:3.4.21.92]***ATP-dependent Clp protease, proteolytic subunit ClpP [EC:3.4.21.92]***proteolytic subunit of ClpA-ClpP and ClpX-ClpP ATP-dependent serine***ATP-dependent Clp protease proteolytic subunit [EC:3.4.21.92]	2.22
DR_1973 Dgeo_2152 Krad_3515 Rxyl_1536	ATP-dependent Clp protease, ATP-binding subunit ClpX	2.57			TTC0251 b0438 TTHA0616 ECP_0499	ATP-dependent protease ATP-binding subunit***ATP-dependent protease ATP-binding subunit***ATPase and specificity subunit of ClpX-ClpP ATP-dependent serine***ATP-dependent protease ATP-binding subunit	n.a.	D= 2.08438	0.10 > P > 0.05
DR_1980 Dgeo_0898 Krad_1680 Rxyl_3092	putative NADH dehydrogenase (ubiquinone) [EC:1.6.5.3 1.6.99.3]***NAD-dependent epimerase/dehydratase [EC:1.6.5.3 1.6.99.3]***NAD-dependent epimerase/dehydratase***NmrA-like protein	n.a.	D= -1.57476	P: < 0.001			n.a.
DR_1983 Dgeo_1577 Krad_2948 Rxyl_2024	30S ribosomal protein S1***RNA binding S1***RNA binding S1 domain protein***RNA binding S1	3.21			TTC1824 b0911 TTHAt06 ECP_0922	30S ribosomal protein S1***tRNA-Leu***30S ribosomal subunit protein S1***30S ribosomal protein S1	n.a.	D= -1.33332	P: < 0.001
DR_1984 Dgeo_0578 Krad_4250 Rxyl_2828	thymidine kinase [EC:2.7.1.21]	2.12					n.a.
DR_1988 Dgeo_1272 Krad_3387 Rxyl_1511	PhoH-related protein***PhoH-like protein protein***PhoH family protein***PhoH-like protein	n.a.	D= -1.67135	P: < 0.001	TTC0684 b0660 TTHA1046 ECP_0683	PhoH protein***PhoH-related protein***predicted protein with nucleoside triphosphate hydrolase domain***putative ATP-binding PhoH-like protein	n.a.	D= -1.20098	P: < 0.001
DR_1992 Dgeo_1781 Krad_0023 Rxyl_1145	hypothetical protein***rhomboid-like protein protein***rhomboid family protein***rhomboid-like protein	2.73					n.a.
DR_1995 Dgeo_1833 Krad_3531 Rxyl_1210	hypothetical protein***MscS mechanosensitive ion channel***MscS mechanosensitive ion channel***MscS mechanosensitive ion channel	3.32					n.a.
DR_2004 Dgeo_0574 Krad_3167 Rxyl_1303	50S ribosomal protein L20***ribosomal protein L20***ribosomal protein L20***ribosomal protein L20	0.62			TTC0185 b1716 TTHA0553 ECP_1663	50S ribosomal protein L20***50S ribosomal protein L20***50S ribosomal subunit protein L20***50S ribosomal protein L20	n.a.	D= 2.16278	0.10 > P > 0.05
DR_2008 Dgeo_1782 Krad_0462 Rxyl_1092	aspartate-semialdehyde dehydrogenase [EC:1.2.1.11]***aspartate-semialdehyde dehydrogenase, USG-1 related [EC:1.2.1.11]***aspartate-semialdehyde dehydrogenase [EC:1.2.1.11]***aspartate-semialdehyde dehydrogenase, USG-1 related [EC:1.2.1.11]	n.a.	D= -1.21220	P: < 0.001	TTC0177 b2319 TTHA0545 ECP_2358	aspartate-semialdehyde dehydrogenase [EC:1.2.1.11]***aspartate-semialdehyde dehydrogenase [EC:1.2.1.11]***predicted semialdehyde dehydrogenase***hypothetical protein	1.51
DR_2010 Dgeo_1485 Krad_1400 Rxyl_1390	16S rRNA processing protein RimM, putative***16S rRNA processing protein RimM***16S rRNA processing protein RimM***16S rRNA processing protein RimM	2.48			TTC0671 b2608 TTHA1033 ECP_2609	16S rRNA processing protein RimM***16S rRNA processing protein RimM***16S rRNA processing protein***16S rRNA-processing protein	1.98
DR_2011 Dgeo_1486 Krad_1401 Rxyl_1391	tRNA (guanine-N1)-methyltransferase [EC:2.1.1.31]	1.9			TTC0670 b2607 TTHA1032 ECP_2608	tRNA (guanine-N1)-methyltransferase [EC:2.1.1.31]***tRNA (guanine-N1)-methyltransferase [EC:2.1.1.31]***tRNA (guanine-1-)-methyltransferase [EC:2.1.1.31]***tRNA (guanine-N(1)-)-methyltransferase [EC:2.1.1.31]	0.79
DR_2013 Dgeo_1876 Krad_1119 Krad_2483 Rxyl_1656	fructose-1,6-bisphosphatase [EC:3.1.3.11]***fructose-1,6-bisphosphatase, class II [EC:3.1.3.11]***fructose-1,6-bisphosphatase, class II***fructose-1,6-bisphosphatase, class II***fructose-1,6-bisphosphatase, class II [EC:3.1.3.11]	2.76					n.a.
DR_2025 DR_2017 Dgeo_1547 Krad_3262 Rxyl_0455	ArgE/DapE/Acy1 family protein***peptidase M20***peptidase M20***peptidase M20	3.08			TTC0133 TTC0765 b2472 TTHA0509 TTHA1130 ECP_2485	N-acyl-L-amino acid amidohydrolase [EC:3.5.1.14]***hypothetical protein***N-acyl-L-amino acid amidohydrolase***ArgE/DapE/Acy1 family peptidase***N-succinyl-diaminopimelate deacylase [EC:3.5.1.18]***succinyl-diaminopimelate desuccinylase [EC:3.5.1.18]	1.57
DR_2026 Dgeo_1488 Dgeo_1546 Krad_3996 Rxyl_0999	phosphoribosylglycinamide formyltransferase [EC:2.1.2.2]***formyltetrahydrofolate deformylase [EC:3.5.1.10]***formyl transferase-like protein [EC:2.1.2.2]***phosphoribosylglycinamide formyltransferase***phosphoribosylglycinamide formyltransferase [EC:2.1.2.2]	2.31			TTC0459 b2500 TTHA0811 ECP_2502	phosphoribosylglycinamide formyltransferase***phosphoribosylglycinamide formyltransferase (PurD)***phosphoribosylglycinamide formyltransferase 1 [EC:2.1.2.2]***phosphoribosylglycinamide formyltransferase [EC:2.1.2.2]	0.59
DR_2036 Dgeo_0537 Krad_1296 Rxyl_0315	trehalose synthase, putative***trehalose synthase-like protein***trehalose synthase***trehalose synthase-like protein	n.a.	D= -1.74585	P: < 0.001			n.a.
DR_2043 Dgeo_0639 Krad_0679 Rxyl_2163	50S ribosomal protein L7/L12***ribosomal protein L7/L12***ribosomal protein L7/L12***ribosomal protein L7/L12	1.51			TTC1776 b3986 TTHA0210 ECP_4199	50S ribosomal protein L7/L12***50S ribosomal protein L7/L12***50S ribosomal subunit protein L7/L12***50S ribosomal protein L7/L12	n.a.	D= 2.23462	P: < 0.05
DR_2044 Dgeo_0640 Krad_0678 Rxyl_2164	50S ribosomal protein L10***ribosomal protein L10***ribosomal protein L10***ribosomal protein L10	1.37			TTC1777 b3985 TTHA0209 ECP_4198	50S ribosomal protein L10***50S ribosomal protein L10***50S ribosomal subunit protein L10***50S ribosomal protein L10	n.a.	D= 2.32534	P: < 0.01
DR_2045 Dgeo_0641 Krad_0677 Rxyl_2165	50S ribosomal protein L1***ribosomal protein L1***ribosomal protein L1***ribosomal protein L1	2.48			TTC3046 b3984 TTHA0246 ECP_4197	tRNA-Asn***50S ribosomal protein L1***50S ribosomal subunit protein L1***50S ribosomal protein L1	n.a.	D= -0.78759	P: > 0.10
DR_2046 Dgeo_0642 Krad_0676 Rxyl_2166	50S ribosomal protein L11***ribosomal protein L11***ribosomal protein L11***ribosomal protein L11	n.a.	D= -1.10749	P: < 0.001	TTC1738 b3983 TTHA0247 ECP_4196	50S ribosomal protein L11***50S ribosomal protein L11***50S ribosomal subunit protein L11***50S ribosomal protein L11	0.88
DR_2047 Dgeo_0643 Krad_0675 Rxyl_2167	transcription antitermination protein NusG***NusG antitermination factor***NusG antitermination factor***NusG antitermination factor	n.a.	D= -1.38599	P: < 0.001	TTC1737 b3982 TTHA0248 ECP_4195	transcription factor***transcription antitermination protein NusG***transcription termination factor***transcription antitermination protein NusG	1.77
DR_2059 Dgeo_1716 Krad_3369 Rxyl_0775	glycyl-tRNA synthetase [EC:6.1.1.14]***glycyl-tRNA synthetase [EC:6.1.1.14]***glycyl-tRNA synthetase***glycyl-tRNA synthetase [EC:6.1.1.14]	n.a.	D= -1.68249	P: < 0.001			n.a.
DR_2063 Dgeo_0401 Krad_1466 Rxyl_1418	polynucleotide phosphorylase [EC:2.7.7.8]***polyribonucleotide nucleotidyltransferase [EC:2.7.7.8]***guanosine pentaphosphate synthetase I/polyribonucleotide***polyribonucleotide nucleotidyltransferase [EC:2.7.7.8]	3.19			TTC0774 b4449 TTHA1139 ECP_3252	polynucleotide phosphorylase/polyadenylase [EC:2.7.7.8]***polynucleotide phosphorylase/polyadenylase [EC:2.7.7.8]***misc_RNA***polynucleotide phosphorylase/polyadenylase [EC:2.7.7.8]	1.12
DR_2065 Dgeo_0374 Krad_3020 Rxyl_1154	leader peptidase (prepilin peptidase) / N-methyltransferase***peptidase A24A-like protein [EC:3.4.23.43 2.1.1.-]***peptidase A24A domain protein***peptidase A24A-like protein	1.85			TTC1716 b2972 TTHA0269 ECP_3049	type 4 prepilin peptidase PilD [EC:3.4.23.43 2.1.1.-]***type IV prepilin peptidase (PilD) [EC:3.4.23.43 2.1.1.-]***bifunctional prepilin leader peptidase/methylase [EC:3.4.23.43***putative prepilin peptidase	n.a.	D= 1.90701	P: > 0.10
DR_2067 Dgeo_0698 Krad_3008 Rxyl_1457	N-utilization substance protein B***NusB antitermination factor***NusB antitermination factor***NusB antitermination factor	n.a.	D= -1.34311	P: < 0.001			n.a.
DR_2069 Dgeo_0696 Krad_1315 Rxyl_0327	DNA ligase [EC:6.5.1.2]***DNA ligase, NAD-dependent [EC:6.5.1.2]***DNA ligase, NAD-dependent [EC:6.5.1.2]***DNA ligase, NAD-dependent [EC:6.5.1.2]	2.42			TTC0732 b2411 TTHA1097 ECP_2435	NAD-dependent DNA ligase [EC:6.5.1.2]***DNA ligase [NAD+] [EC:6.5.1.2]***DNA ligase, NAD(+)-dependent [EC:6.5.1.2]***NAD-dependent DNA ligase LigA [EC:6.5.1.2]	0.98
DR_2070 Dgeo_0695 Krad_3949 Rxyl_0155	membrane lipoprotein***basic membrane lipoprotein***basic membrane lipoprotein***basic membrane lipoprotein	3.26					n.a.
DR_2071 Dgeo_1664 Krad_0722 Rxyl_2119	phosphoglucomutase and phosphomannomutase phosphoserine family***phosphoglucosamine mutase [EC:5.4.2.10]***phosphoglucosamine mutase***phosphoglucosamine mutase [EC:5.4.2.10]	2.19			TTC0691 b3176 TTHA1056 ECP_3263	phosphoglucosamine mutase/phosphoacetylglucosamine***putative phosphoglucosamine mutase/phosphoacetylglucosamine***phosphoglucosamine mutase [EC:5.4.2.10]***phosphoglucosamine mutase [EC:5.4.2.10]	1.3
DR_2074 Dgeo_1660 Krad_3154 Rxyl_1309	putative 3-methyladenine DNA glycosylase [EC:3.2.2.-]***DNA-3-methyladenine glycosylase [EC:3.2.2.-]***DNA-3-methyladenine glycosylase***DNA-3-methyladenine glycosylase [EC:3.2.2.-]	3.25					n.a.
DR_2081 Dgeo_1507 Krad_3066 Rxyl_1300	threonyl-tRNA synthetase [EC:6.1.1.3]***threonyl-tRNA synthetase [EC:6.1.1.3]***threonyl-tRNA synthetase***threonyl-tRNA synthetase [EC:6.1.1.3]	3.05			TTC1516 b4494 TTHA1875 ECP_1666	threonyl-tRNA synthetase [EC:6.1.1.3]***threonyl-tRNA synthetase [EC:6.1.1.3]***pseudogene***threonyl-tRNA synthetase [EC:6.1.1.3]	n.a.	D= -1.34641	P: < 0.001
DR_2084 Dgeo_1506 Krad_1894 Krad_3613 Rxyl_1999	glycerophosphoryl diester phosphodiesterase [EC:3.1.4.46]***glycerophosphoryl diester phosphodiesterase [EC:3.1.4.46]***glycerophosphoryl diester phosphodiesterase***glycerophosphodiester phosphodiesterase [EC:3.1.4.46]***glycerophosphoryl diester phosphodiesterase [EC:3.1.4.46]	2.97					n.a.
DR_2087 Dgeo_1509 Krad_3169 Rxyl_1301	translation initiation factor IF-3	2.29			TTC0183 b1718 TTHA0551 ECP_1665	translation initiation factor IF-3***translation initiation factor IF-3***protein chain initiation factor IF-3***translation initiation factor IF-3	n.a.	D= -1.11061	P: < 0.001
DR_2091 Dgeo_1684 Krad_2809 Rxyl_1084	chalcone synthase, putative [EC:2.3.1.74]***chalcone and stilbene synthases-like protein [EC:2.3.1.74]***naringenin-chalcone synthase [EC:2.3.1.74]***chalcone and stilbene synthases-like protein [EC:2.3.1.74]	2.21					n.a.
DR_2106 Dgeo_0473 Krad_2917 Rxyl_0170	hypothetical protein***FeS assembly protein SufB***FeS assembly protein SufB***FeS assembly protein SufB	n.a.	D= -1.74002	P: < 0.001	TTC1488 b1683 TTHA1839 ECP_1630	ABC transporter ATP-binding protein***SufB protein (membrane protein)***component of SufBCD complex***cysteine desulfurase activator complex subunit SufB	2.23
DR_2107 Dgeo_0474 Krad_2915 Rxyl_0171	ABC transporter, ATP-binding protein, Ycf16 family***FeS assembly ATPase SufC***FeS assembly ATPase SufC***FeS assembly ATPase SufC	3.58			TTC1487 b1682 TTHA1838 ECP_1629	ABC transporter ATP-binding protein***SufC protein (ATP-binding protein)***component of SufBCD complex, ATP-binding component of ABC***cysteine desulfurase ATPase component	1.11
DR_2109 Dgeo_1854 Krad_0285 Krad_0701 Rxyl_2142	30S ribosomal protein S14***ribosomal protein S14***ribosomal protein S14***ribosomal protein S14***ribosomal protein S14	n.a.	D= -1.26026	0.10 > P > 0.05			n.a.
DR_2110 Dgeo_1853 Krad_0702 Rxyl_2141	30S ribosomal protein S8***ribosomal protein S8***ribosomal protein S8***ribosomal protein S8	n.a.	D= -0.21953	P: > 0.10	TTC1314 b3306 TTHA1678 ECP_3394	30S ribosomal protein S8***30S ribosomal protein S8***30S ribosomal subunit protein S8***30S ribosomal protein S8	1.2
DR_2111 Dgeo_1852 Krad_0703 Rxyl_2140	50S ribosomal protein L6***ribosomal protein L6***ribosomal protein L6***ribosomal protein L6	n.a.	D= -1.38711	P: < 0.001	TTC1313 b3305 TTHA1677 ECP_3393	50S ribosomal protein L6***50S ribosomal protein L6***50S ribosomal subunit protein L6***50S ribosomal protein L6	n.a.	D= 2.32204	P: < 0.05
DR_2112 Dgeo_1851 Krad_0704 Rxyl_2139	50S ribosomal protein L18***ribosomal protein L18***ribosomal protein L18***ribosomal protein L18	2.11			TTC1312 b3304 TTHA1676 ECP_3392	50S ribosomal protein L18***50S ribosomal protein L18***50S ribosomal subunit protein L18***50S ribosomal protein L18	0.67
DR_2113 Dgeo_1850 Krad_0705 Rxyl_2138	30S ribosomal protein S5***ribosomal protein S5***ribosomal protein S5***ribosomal protein S5-like protein	n.a.	D= -1.71814	P: < 0.001	TTC1311 b3303 TTHA1675 ECP_3391	30S ribosomal protein S5***30S ribosomal protein S5***30S ribosomal subunit protein S5***30S ribosomal protein S5	n.a.	D= 2.22910	0.10 > P > 0.05
DR_2114 Dgeo_1849 Krad_0706 Rxyl_2137	50S ribosomal protein L30***ribosomal protein L30***ribosomal protein L30***ribosomal protein L30	n.a.	D= -1.52958	P: < 0.001			n.a.
DR_2115 Dgeo_1848 Krad_0707 Rxyl_2136	50S ribosomal protein L15***ribosomal protein L15***ribosomal protein L15***ribosomal protein L15	n.a.	D= -1.24119	P: < 0.001			n.a.
DR_2116 Dgeo_1847 Krad_0708 Rxyl_2135	preprotein translocase SecY subunit***SecY protein***preprotein translocase, SecY subunit***SecY protein	2.59			TTC1308 b3300 TTHA1672 ECP_3388	preprotein translocase subunit SecY***preprotein translocase subunit SecY***preprotein translocase membrane subunit***preprotein translocase subunit SecY	1.03
DR_2117 Dgeo_1846 Krad_0709 Rxyl_2134	adenylate kinase [EC:2.7.4.3]***adenylate kinases [EC:2.7.4.3]***adenylate kinase***adenylate kinases [EC:2.7.4.3]	n.a.	D= -1.39651	P: < 0.001	TTC1307 b0474 TTHA1671 ECP_0535	adenylate kinase [EC:2.7.4.3]	1.17
DR_2123 Dgeo_1845 Krad_0711 Rxyl_2132	translation initiation factor IF-1	n.a.	D= -2.02302	P: < 0.001	TTC1305 b0884 TTHA1669 ECP_0898	bacterial protein translation initiation factor 1 (IF-1)***translation initiation factor 1 (IF-1)***translation initiation factor IF-1***translation initiation factor IF-1	1.36
DR_2125 Dgeo_1843 Krad_0713 Rxyl_2131	30S ribosomal protein S13***ribosomal protein S13***ribosomal protein S13***ribosomal protein S13	0.22			TTC1303 b3298 TTHA1667 ECP_3386	30S ribosomal protein S13***30S ribosomal protein S13***30S ribosomal subunit protein S13***30S ribosomal protein S13	0.6
DR_2126 Dgeo_1842 Krad_0714 Rxyl_2130	30S ribosomal protein S11***ribosomal protein S11***ribosomal protein S11***ribosomal protein S11	n.a.	D= -0.21265	P: > 0.10	TTC1302 b3297 TTHA1666 ECP_3385	30S ribosomal protein S11***30S ribosomal protein S11***30S ribosomal subunit protein S11***30S ribosomal protein S11	n.a.	D= 2.26525	P: < 0.05
DR_2127 Dgeo_1841 Krad_1110 Rxyl_2129	30S ribosomal protein S4***RNA-binding S4***ribosomal protein S4***ribosomal protein S4	n.a.	D= -1.74535	P: < 0.001	TTC1301 b3296 TTHA1665 ECP_3384	30S ribosomal protein S4***30S ribosomal protein S4***30S ribosomal subunit protein S4***30S ribosomal protein S4	0.89
DR_2128 Dgeo_1840 Krad_0715 Rxyl_2128	DNA-directed RNA polymerase, alpha subunit [EC:2.7.7.6]***DNA-directed RNA polymerase, alpha subunit [EC:2.7.7.6]***DNA-directed RNA polymerase, alpha subunit***DNA-directed RNA polymerase, alpha subunit [EC:2.7.7.6]	2.88			TTC1300 b3295 TTHA1664 ECP_3383	DNA-directed RNA polymerase subunit alpha [EC:2.7.7.6]***DNA-directed RNA polymerase subunit alpha [EC:2.7.7.6]***RNA polymerase, alpha subunit [EC:2.7.7.6]***DNA-directed RNA polymerase subunit alpha [EC:2.7.7.6]	1.14
DR_2129 Dgeo_1839 Krad_0716 Rxyl_2127	50S ribosomal protein L17***ribosomal protein L17***ribosomal protein L17***ribosomal protein L17	0.8			TTC1299 b3294 TTHA1663 ECP_3382	50S ribosomal protein L17***50S ribosomal protein L17***50S ribosomal subunit protein L17***50S ribosomal protein L17	n.a.	D= 2.31235	P: < 0.05
DR_2140 Dgeo_0584 Krad_3181 Rxyl_1102	histidinol dehydrogenase [EC:1.1.1.23]	2.65					n.a.
DR_2149 Dgeo_1565 Krad_3941 Krad_4510 Rxyl_2323	inner membrane protein, 60 kDa, putative***60 kDa inner membrane insertion protein***60 kDa inner membrane insertion protein***60 kDa inner membrane insertion protein***pseudogene	n.a.	D= -1.45406	P: < 0.001			n.a.
DR_2150 Dgeo_1566 Krad_4511 Rxyl_3214	conserved hypothetical protein***protein of unknown function DUF37***protein of unknown function DUF37***protein of unknown function DUF37	n.a.	D= -1.78192	P: < 0.001			n.a.
DR_2152 Dgeo_1568 Krad_4513 Rxyl_3216	50S ribosomal protein L34***ribosomal protein L34***ribosomal protein L34***ribosomal protein L34	n.a.	D= -1.08488	P: < 0.001			n.a.
DR_2153 Dgeo_1059 Krad_0916 Rxyl_1992	putative polar amino acid transport system ATP-binding protein***ABC transporter related***ABC transporter-related protein***ABC transporter related	3.18					n.a.
DR_2160 Dgeo_0882 Krad_0620 Rxyl_1976	delta-aminolevulinic acid dehydratase [EC:4.2.1.24]***porphobilinogen synthase [EC:4.2.1.24]***porphobilinogen synthase [EC:4.2.1.24]***porphobilinogen synthase [EC:4.2.1.24]	2.03			TTC1234 b4580 TTHA1598 ECP_0432	delta-aminolevulinic acid dehydratase [EC:4.2.1.24]***delta-aminolevulinic acid dehydratase [EC:4.2.1.24]***pseudogene***delta-aminolevulinic acid dehydratase [EC:4.2.1.24]	n.a.	D= -2.12294	P: < 0.001
DR_2164 Dgeo_1010 Krad_1123 Rxyl_2212	lytB protein [EC:1.17.1.2]***hydroxymethylbutenyl pyrophosphate reductase [EC:1.17.1.2]***hydroxymethylbutenyl pyrophosphate reductase [EC:1.17.1.2]***hydroxymethylbutenyl pyrophosphate reductase [EC:1.17.1.2]	n.a.	D= -1.35524	P: < 0.001	TTC1983 b0029 TTHA0015 ECP_0027	LytB protein [EC:1.17.1.2]***LytB protein [EC:1.17.1.2]***1-hydroxy-2-methyl-2-(E)-butenyl 4-diphosphate reductase, 4Fe-4S***LytB protein [EC:1.17.1.2]	1.23
DR_2165 Dgeo_1281 Krad_2914 Rxyl_1755	hypothetical protein***protein of unknown function DUF59***protein of unknown function DUF59***protein of unknown function DUF59	n.a.	D= -1.72340	P: < 0.001			n.a.
DR_2174 Dgeo_0567 Krad_3443 Rxyl_3202	leucyl-tRNA synthetase [EC:6.1.1.4]***leucyl-tRNA synthetase [EC:6.1.1.4]***leucyl-tRNA synthetase***leucyl-tRNA synthetase [EC:6.1.1.4]	3.39			TTC1825 b0642 TTHA0161 ECP_0672	leucyl-tRNA synthetase [EC:6.1.1.4]	0.81
DR_2176 Dgeo_1285 Krad_1235 Krad_1234 Rxyl_1072	similar to hemolysin***protein of unknown function DUF21***protein of unknown function DUF21***protein of unknown function DUF21***protein of unknown function DUF21	n.a.	D= -1.13171	P: > 0.10			n.a.
DR_2177 Dgeo_1286 Krad_3945 Rxyl_1507	cytidine deaminase [EC:3.5.4.5]***cytidine deaminase, homotetrameric [EC:3.5.4.5]***cytidine deaminase***cytidine deaminase, homotetrameric [EC:3.5.4.5]	n.a.	D= -1.85258	P: < 0.001			n.a.
DR_2178 Dgeo_0688 Dgeo_2385 Krad_4296 Rxyl_0992	adenylosuccinate lyase [EC:4.3.2.2]***adenylosuccinate lyase [EC:4.3.2.2]***fumarate lyase [EC:5.5.1.2]***adenylosuccinate lyase [EC:4.3.2.2]***adenylosuccinate lyase [EC:4.3.2.2]	n.a.	D= -0.69429	P: > 0.10	TTC1149 b1131 TTHA1513 ECP_1126	putative adenylosuccinate lyase protein [EC:4.3.2.2]***adenylosuccinate lyase [EC:4.3.2.2]***adenylosuccinate lyase [EC:4.3.2.2]***adenylosuccinate lyase [EC:4.3.2.2]	n.a.	D= 2.04619	P: > 0.10
DR_2189 Dgeo_1487 Krad_3182 Rxyl_2954	hypothetical protein***peptidase S16, lon-like protein***peptidase S16 lon domain protein***peptidase S16, lon-like protein	2.39					n.a.
DR_2190 Dgeo_0966 Krad_3775 Rxyl_2274	NADH-dependent flavin oxidoreductase, putative***NADH:flavin oxidoreductase/NADH oxidase***NADH:flavin oxidoreductase/NADH oxidase***NADH:flavin oxidoreductase/NADH oxidase	n.a.	D= -1.67276	P: < 0.001	TTC1829 b3081 TTHA0157 ECP_3172	NADH-dependent flavin oxidoreductase***probable NADH-dependent flavin oxidoreductase***2,4-dienoyl-CoA reductase, NADH and FMN-linked [EC:1.3.1.34]***2,4-dienoyl-CoA reductase [EC:1.3.1.34]	1.63
DR_2195 Dgeo_1198 Krad_1298 Rxyl_0301	alpha-glucan phosphorylase, putative [EC:2.4.1.1]***alpha-glucan phosphorylase [EC:2.4.1.1]***alpha-glucan phosphorylase [EC:2.4.1.1]***alpha-glucan phosphorylase [EC:2.4.1.1]	2.47			TTC0808 b3417 b3428 TTHA1172 ECP_3522	glycogen phosphorylase [EC:2.4.1.1]***alpha-glucan phosphorylase [EC:2.4.1.1]***maltodextrin phosphorylase [EC:2.4.1.1]***glycogen phosphorylase [EC:2.4.1.1]***glycogen phosphorylase [EC:2.4.1.1]	1.81
DR_2200 Dgeo_1404 Krad_3000 Rxyl_2300	orotidine-5'-phosphate decarboxylase [EC:4.1.1.23]***orotidine 5'-phosphate decarboxylase subfamily 2 [EC:4.1.1.23]***orotidine 5'-phosphate decarboxylase***orotidine 5'-phosphate decarboxylase subfamily 2 [EC:4.1.1.23]	2.21					n.a.
DR_2202 Dgeo_2242 Krad_3871 Rxyl_3113	UDP-glucose 4-epimerase [EC:5.1.3.2]***UDP-glucose 4-epimerase [EC:5.1.3.2]***UDP-glucose 4-epimerase***NAD-dependent epimerase/dehydratase [EC:5.1.3.2]	1.88			TTC0222 b0759 TTHA0591 ECP_0770	UDP-glucose 4-epimerase, putative [EC:5.1.3.2]***UDP-glucose 4-epimerase [EC:5.1.3.2]***UDP-galactose-4-epimerase [EC:5.1.3.2]***UDP-galactose-4-epimerase [EC:5.1.3.2]	n.a.	D= -1.04533	P: < 0.001
DR_2206 Dgeo_0359 Dgeo_1253 Krad_4282 Rxyl_0366	citrate lyase beta chain [EC:4.1.3.6]***citryl-CoA lyase [EC:4.1.3.34]***citryl-CoA lyase [EC:4.1.3.34]***HpcH/HpaI aldolase***citryl-CoA lyase [EC:4.1.3.34]	n.a.	D= -1.16160	P: > 0.10			n.a.
DR_2242 Dgeo_0122 Krad_3337 Rxyl_1128	thiol-specific antioxidant protein, putative***redoxin***alkyl hydroperoxide reductase/thiol specific antioxidant/Mal***redoxin	2.29					n.a.
DR_2245 Dgeo_2844 Krad_0896 Rxyl_2983	phosphate regulon transcriptional regulatory protein PhoB***two component transcriptional regulator, winged helix family***two component transcriptional regulator, winged helix family***two component transcriptional regulator, winged helix family	n.a.	D= -1.52163	P: < 0.001			n.a.
DR_2256 Dgeo_2283 Krad_2922 Rxyl_0049	transketolase [EC:2.2.1.1]***transketolase [EC:2.2.1.1]***transketolase***transketolase-like protein [EC:2.2.1.1]	3.29					n.a.
DR_2260 Dgeo_0730 Krad_1392 Rxyl_1386	signal recognition particle-docking protein FtsY	n.a.	D= -1.26633	P: < 0.001	TTC0068 b3464 TTHA0436 ECP_3557	signal recognition particle receptor FtsY***signal recognition particle-docking protein FtsY***fused Signal Recognition Particle (SRP) receptor: membrane binding***cell division protein FtsY	0.83
DR_2261 Dgeo_2171 Krad_0434 Rxyl_2760	aldo/keto reductase	3.4					n.a.
DR_2265 Dgeo_0279 Krad_0519 Rxyl_0609	hypothetical protein***hypothetical protein***putative amino acid transporter***putative amino acid transporter	2.79					n.a.
DR_2268 Dgeo_1758 Krad_1139 Rxyl_0074	putative aminotransferase [EC:2.6.1.-]***aminotransferase, class I and II [EC:2.6.1.-]***aminotransferase class I and II***aminotransferase, class I and II	2.1					n.a.
DR_2269 Dgeo_0176 Krad_1907 Rxyl_0743	molybdopterin biosynthesis MoeB***UBA/ThiF-type NAD/FAD binding fold***UBA/ThiF-type NAD/FAD binding protein***UBA/ThiF-type NAD/FAD binding fold	2.39					n.a.
DR_2275 Dgeo_1890 Krad_2942 Rxyl_2021	excinuclease ABC, subunit B***excinuclease ABC, B subunit***excinuclease ABC, B subunit***excinuclease ABC, B subunit	n.a.	D= -1.76793	P: < 0.001	TTC1531 b0779 TTHA1892 ECP_0793	excinuclease ABC subunit B***excinuclease ABC subunit B***excinulease of nucleotide excision repair, DNA damage recognition***excinuclease ABC subunit B	n.a.	D= -1.13079	P: < 0.001
DR_2278 Dgeo_1959 Krad_1224 Rxyl_0501	polar amino acid transport system substrate-binding protein***extracellular solute-binding protein, family 3***extracellular solute-binding protein family 3***extracellular solute-binding protein, family 3	n.a.	D= -1.91090	P: < 0.001			n.a.
DR_2283 Dgeo_0532 Krad_0237 Rxyl_1143	manganese transport system permease protein***ABC-3***ABC-3 protein***ABC-3	2.59			TTC0085 b1859 TTHA0454 ECP_1803	manganese transport system membrane protein MntB***Mn2+/Zn2+ ABC transporter, permease protein***zinc transporter subunit: membrane component of ABC superfamily***high-affinity zinc transporter membrane component	n.a.	D= 2.01610	P: > 0.10
DR_2284 Dgeo_0533 Krad_0238 Rxyl_1142	manganese transport system ATP-binding protein***ABC transporter related***ABC transporter-related protein***ABC transporter related	2.57			TTC0084 b1858 TTHA0453 ECP_1802	manganese transport system ATP-binding protein MntA***Mn2+/Zn2+ ABC transporter, ATP-binding protein***zinc transporter subunit: ATP-binding component of ABC superfamily***high-affinity zinc transporter ATPase [EC:3.6.3.-]	n.a.	D= 2.07524	P: > 0.10
DR_2285 Dgeo_0019 Krad_0599 Rxyl_2229	A/G-specific adenine glycosylase [EC:3.2.2.-]***A/G-specific adenine glycosylase [EC:3.2.2.-]***HhH-GPD family protein***HhH-GPD	1.85			TTC1535 b2961 TTHA1898 ECP_2955	A/G-specific adenine DNA glycosylase [EC:3.2.2.-]***A/G-specific adenine glycosylase (MutY) [EC:3.2.2.-]***adenine DNA glycosylase [EC:3.2.2.-]***adenine DNA glycosylase [EC:3.2.2.-]	1.81
DR_2289 Dgeo_2284 Krad_2992 Rxyl_1473	guanylate kinase [EC:2.7.4.8]	2.45			TTC1197 b3648 TTHA1562 ECP_3746	guanylate kinase [EC:2.7.4.8]***guanylate kinase (GMP kinase) [EC:2.7.4.8]***guanylate kinase [EC:2.7.4.8]***guanylate kinase [EC:2.7.4.8]	1.29
DR_2290 Dgeo_0037 Krad_0717 Rxyl_2123	pseudouridylate synthase I [EC:5.4.99.12]***tRNA pseudouridine synthase A [EC:5.4.99.12]***tRNA-pseudouridine synthase I [EC:5.4.99.12]***tRNA pseudouridine synthase A [EC:5.4.99.12]	2.13			TTC1267 b2318 TTHA1631 ECP_2357	tRNA pseudouridine synthase A [EC:5.4.99.12]***tRNA pseudouridine synthase A [EC:5.4.99.12]***pseudouridylate synthase I [EC:5.4.99.12]***tRNA pseudouridine synthase A [EC:5.4.99.12]	1.54
DR_2296 Dgeo_0242 Krad_3238 Krad_3239 Rxyl_0889	glucokinase [EC:2.7.1.2]***ROK domain protein [EC:2.7.1.2]***putative glucokinase, ROK family***putative glucokinase, ROK family***ROK domain containing protein	n.a.	D= -1.42497	P: < 0.001			n.a.
DR_2298 Dgeo_0244 Krad_2782 Rxyl_3160	hypothetical protein***thioesterase superfamily***thioesterase superfamily protein***thioesterase superfamily	n.a.	D= -1.76923	P: < 0.001			n.a.
DR_2300 Dgeo_2201 Krad_3032 Rxyl_1359	alanyl-tRNA synthetase [EC:6.1.1.7]	2.9			TTC1480 b2697 TTHA1831 ECP_2657	alanyl-tRNA synthetase [EC:6.1.1.7]	1.57
DR_2306 Dgeo_2202 Krad_0525 Krad_1434 Rxyl_2909	transcriptional regulator, MerR family***transcriptional regulator, MerR family***putative transcriptional regulator, MerR family***transcriptional regulator, XRE family***transcriptional regulator, MerR family	2.73			TTC0791 b3292 TTHA1155 ECP_3380	transcriptional regulator, MerR family***mercuric resistance operon regulatory protein (MerR)***DNA-binding transcriptional activator in response to Zn(II)***zinc-responsive transcriptional regulator	n.a.	D= 1.97681	P: > 0.10
DR_2308 Dgeo_2103 Krad_3115 Rxyl_1438	probable GTP-binding protein engA***small GTP-binding protein domain***small GTP-binding protein***small GTP-binding protein domain	3.16			TTC1025 b2511 TTHA1391 ECP_2516	GTP-binding protein EngA***GTP-binding protein EngA***predicted GTP-binding protein***GTP-binding protein EngA	1.12
DR_2316 DR_0927 Dgeo_0381 Krad_2001 Rxyl_0089	ABC transporter, ATP-binding protein***sodium extrusion transport system ATP-binding protein***ABC transporter related***ABC transporter-related protein***ABC transporter related	n.a.	D= -1.42833	P: < 0.001			n.a.
DR_2317 Dgeo_0379 Krad_2987 Krad_3265 Rxyl_3181	potassium channel, beta subunit, putative***aldo/keto reductase***aldo/keto reductase***aldo/keto reductase***aldo/keto reductase	1.43					n.a.
DR_2330 Dgeo_0777 Dgeo_2212 Krad_1138 Rxyl_2795	ferredoxin***4Fe-4S ferredoxin, iron-sulfur binding***4Fe-4S ferredoxin, iron-sulfur binding***4Fe-4S ferredoxin iron-sulfur binding domain protein***4Fe-4S ferredoxin, iron-sulfur binding protein	n.a.	D= -1.27782	P: < 0.001			n.a.
DR_2338 Dgeo_2136 Krad_1486 Rxyl_2558	cinA protein***competence-damaged protein***CinA domain protein***competence-damaged protein	n.a.	D= -1.24512	P: < 0.001	TTC1468 b2249 TTHA1820 ECP_2292	competence-damage protein CinA***competence/damage-inducible protein CinA***hypothetical protein***competence damage-inducible protein A	0.48
DR_2340 Dgeo_2138 Krad_1492 Rxyl_1423	recA protein***RecA protein***RecA protein [EC:3.6.3.8]***RecA protein	n.a.	D= -1.17920	P: < 0.001	TTC1466 b2699 TTHA1818 ECP_2659	recombinase A***recombinase A***DNA strand exchange and recombination protein with protease and***recombinase A	1.7
DR_2341 Dgeo_2140 Krad_3908 Rxyl_2609	birA bifunctional protein [EC:6.3.4.15]***bifunctional BirA, biotin operon***biotin--acetyl-CoA-carboxylase ligase***biotin--acetyl-CoA-carboxylase ligase	2.15			TTC1761 b3973 TTHA0225 ECP_4187	biotin operon repressor/biotin-[acetyl-CoA-carboxylase] synthetase***biotin operon repressor/biotin-[acetyl-CoA-carboxylase] synthetase***bifunctional biotin-[acetylCoA carboxylase] holoenzyme***biotin--protein ligase [EC:6.3.4.15]	n.a.	D= 1.92864	P: > 0.10
DR_2343 Dgeo_2143 Krad_1164 Rxyl_0955	hypothetical protein***multiple antibiotic resistance (MarC)-related proteins***multiple antibiotic resistance (MarC)-related protein***multiple antibiotic resistance (MarC)-related proteins	2.25			TTC1193 b1242 TTHA1558 ECP_1288	multiple antibiotic resistance protein MarC***MarC family integral membrane protein***predicted inner membrane protein***hypothetical protein	1.38
DR_2351 Dgeo_0053 Krad_0729 Rxyl_0809	hypothetical protein***protein of unknown function UPF0079***protein of unknown function UPF0079***protein of unknown function UPF0079	2.48			TTC3047 b4168 TTHA0163 ECP_4413	tRNA-Leu***hypothetical protein***ATPase with strong ADP affinity***putative ATPase	n.a.	D= -1.34941	P: < 0.001
DR_2352 Dgeo_0093 Krad_0618 Rxyl_1978	porphobilinogen deaminase [EC:2.5.1.61]	1.99			TTC1638 b3805 TTHA0345 ECP_3997	porphobilinogen deaminase [EC:2.5.1.61]***porphobilinogen deaminase [EC:2.5.1.61]***hydroxymethylbilane synthase [EC:2.5.1.61]***porphobilinogen deaminase [EC:2.5.1.61]	1.42
DR_2353 Dgeo_0094 Krad_0058 Rxyl_2849	L-asparaginase [EC:3.5.1.1]***asparaginase/glutaminase [EC:3.5.1.1]***asparaginase/glutaminase***asparaginase/glutaminase [EC:3.5.1.1]	2.51					n.a.
DR_2354 Dgeo_0223 Krad_3164 Rxyl_1305	phenylalanyl-tRNA synthetase alpha chain [EC:6.1.1.20]***phenylalanyl-tRNA synthetase, alpha subunit [EC:6.1.1.20]***phenylalanyl-tRNA synthetase, alpha subunit***phenylalanyl-tRNA synthetase, alpha subunit [EC:6.1.1.20]	n.a.	D= -1.15223	P: < 0.001	TTC1594 b1714 TTHA1958 ECP_1662	phenylalanyl-tRNA synthetase subunit alpha [EC:6.1.1.20]***phenylalanyl-tRNA synthetase subunit alpha [EC:6.1.1.20]***phenylalanine tRNA synthetase, alpha subunit [EC:6.1.1.20]***phenylalanyl-tRNA synthetase subunit alpha [EC:6.1.1.20]	2.08
DR_2357 Dgeo_0224 Krad_3163 Rxyl_1306	phenylalanyl-tRNA synthetase beta chain [EC:6.1.1.20]***phenylalanyl-tRNA synthetase, beta subunit***phenylalanyl-tRNA synthetase, beta subunit [EC:6.1.1.20]***phenylalanyl-tRNA synthetase, beta subunit [EC:6.1.1.20]	2.15			TTC1595 b1713 TTHA1959 ECP_1661	phenylalanyl-tRNA synthetase beta chain [EC:6.1.1.20]***phenylalanyl-tRNA synthetase beta chain [EC:6.1.1.20]***phenylalanine tRNA synthetase, beta subunit [EC:6.1.1.20]***phenylalanyl-tRNA synthetase subunit beta [EC:6.1.1.20]	0.74
DR_2362 Dgeo_0106 Krad_0424 Rxyl_1803	transcriptional regulator***transcriptional regulator, Crp/Fnr family***putative transcriptional regulator, Crp/Fnr family***transcriptional regulator, Crp/Fnr family	n.a.	D= -1.81402	P: < 0.001			n.a.
DR_2367 Dgeo_1158 Krad_0918 Rxyl_1539	glutathione-regulated potassium-efflux system protein KefB, putative***sodium/hydrogen exchanger***sodium/hydrogen exchanger***sodium/hydrogen exchanger	2.17			TTC1112 b0478 TTHA1476 TTHA0822 ECP_0539	hypothetical protein***probable Na(+)/H(+) antiporter***probable potassium efflux transporter***predicted transporter with NAD(P)-binding Rossmann-fold domain***putative cation:proton antiport protein	1.44
DR_2368 Dgeo_0012 Krad_0830 Rxyl_2647	hypothetical protein***protein of unknown function UPF0126***protein of unknown function UPF0126***protein of unknown function UPF0126	2.06					n.a.
DR_2372 Dgeo_2056 Krad_1054 Rxyl_0897	peptidyl-tRNA hydrolase [EC:3.1.1.29]***aminoacyl-tRNA hydrolase [EC:3.1.1.29]***aminoacyl-tRNA hydrolase [EC:3.1.1.29]***aminoacyl-tRNA hydrolase [EC:3.1.1.29]	2.36			TTC1224 b1204 TTHA1588 ECP_1252	peptidyl-tRNA hydrolase [EC:3.1.1.29]	1.27
DR_2374 Dgeo_0251 Krad_0805 Rxyl_2874	ribonucleoside-diphosphate reductase-related protein [EC:1.17.4.1]***ribonucleoside-diphosphate reductase, adenosylcobalamin-dependent***ribonucleoside-diphosphate reductase, alpha subunit [EC:1.17.4.1]***ribonucleoside-diphosphate reductase, adenosylcobalamin-dependent	4.3					n.a.
DR_2375 Dgeo_1813 Dgeo_0668 Krad_1099 Rxyl_2181	transcription elongation factor***GreA/GreB family elongation factor***transcription elongation factor GreA***transcription elongation factor GreA***transcription elongation factor GreA	2.25			TTC0257 b3181 TTHA0622 ECP_3268	transcription elongation factor GreA***transcription elongation factor GreA***transcription elongation factor***transcription elongation factor GreA	n.a.	D= 2.20408	0.10 > P > 0.05
DR_2376 Dgeo_0117 Krad_0906 Krad_3720 Rxyl_0347	transcriptional regulator, TetR family***transcriptional regulator, TetR family***transcriptional regulator, TetR family***transcriptional regulator, TetR family***transcriptional regulator, TetR family	n.a.	D= -1.00368	P: > 0.10			n.a.
DR_2388 Dgeo_2249 Krad_3189 Rxyl_2818	lipoprotein signal peptidase [EC:3.4.23.36]***lipoprotein signal peptidase [EC:3.4.23.36]***lipoprotein signal peptidase***lipoprotein signal peptidase [EC:3.4.23.36]	2.3					n.a.
DR_2390 Dgeo_2253 Krad_1254 Rxyl_3124	homoserine kinase [EC:2.7.1.39]	2.38			TTC1028 b0003 TTHA1394 ECP_0003	homoserine kinase [EC:2.7.1.39]	1.42
DR_2393 Dgeo_0313 Krad_3937 Rxyl_0138	hypothetical protein***protein of unknown function DUF6, transmembrane***protein of unknown function DUF6 transmembrane***protein of unknown function DUF6, transmembrane	2.3					n.a.
DR_2405 Dgeo_0058 Krad_0647 Rxyl_1973	ubiquinone/menaquinone biosynthesis methyltransferase [EC:2.1.1.-]***ubiquinone/menaquinone biosynthesis methyltransferases [EC:2.1.1.-]***ubiquinone/menaquinone biosynthesis methyltransferase***ubiquinone/menaquinone biosynthesis methyltransferases [EC:2.1.1.-]	n.a.	D= -1.67737	P: < 0.001	TTC1503 b3833 TTHA1854 ECP_4048	ubiquinone/menaquinone biosynthesis methyltransferase UbiE***ubiquinone/menaquinone biosynthesis methyltransferase [EC:2.1.1.-]***bifunctional 2-octaprenyl-6-methoxy-1,4-benzoquinone***ubiquinone/menaquinone biosynthesis methyltransferase [EC:2.1.1.-]	1.04
DR_2408 Dgeo_0198 Krad_3924 Rxyl_2744	CobW protein, putative***cobalamin synthesis protein, P47K***cobalamin synthesis protein P47K***cobalamin synthesis protein, P47K	2.4					n.a.
DR_2409 Dgeo_2144 Krad_3551 Rxyl_2776	hypothetical protein***HNH endonuclease***HNH endonuclease***HNH endonuclease	3.67					n.a.
DR_2410 Dgeo_2135 Krad_0007 Rxyl_2444	DNA polymerase III, tau/gamma subunit [EC:2.7.7.7]***DNA polymerase III, subunits gamma and tau [EC:2.7.7.7]***DNA gyrase, A subunit [EC:5.99.1.3]***DNA polymerase III, subunits gamma and tau [EC:2.7.7.7]	2.3			TTC1588 b0470 TTHA1952 ECP_0531	DNA polymerase III holoenzyme tau subunit [EC:2.7.7.7]***DNA polymerase III holoenzyme tau subunit [EC:2.7.7.7]***DNA polymerase III/DNA elongation factor III, tau and gamma subunits***DNA polymerase III subunits gamma and tau [EC:2.7.7.7]	1.03
DR_2413 Dgeo_0120 Krad_0499 Rxyl_2688	chromate transport protein***chromate transporter***chromate transporter, chromate ion transporter (CHR) family***chromate transporter	n.a.	D= -1.64182	P: < 0.001			n.a.
DR_2417 Dgeo_2150 Krad_1789 Krad_1480 Rxyl_1420	***beta-lactamase-like protein***beta-lactamase domain protein***beta-lactamase domain protein***hypothetical protein	n.a.	D= -1.27474	P: < 0.05			n.a.
DR_2434 Dgeo_2292 Krad_0402 Krad_2985 Rxyl_1468	polypeptide deformylase [EC:3.5.1.88]***peptide deformylase [EC:3.5.1.88]***peptide deformylase [EC:3.5.1.88]***peptide deformylase [EC:3.5.1.88]***peptide deformylase [EC:3.5.1.88]	2.97					n.a.
DR_2435 Dgeo_2291 Krad_2984 Rxyl_1467	methionyl-tRNA formyltransferase [EC:2.1.2.9]***methionyl-tRNA formyltransferase [EC:2.1.2.9]***methionyl-tRNA formyltransferase***methionyl-tRNA formyltransferase [EC:2.1.2.9]	n.a.	D= -1.67786	P: < 0.001	TTC1663 b3288 TTHA0320 ECP_3375	methionyl-tRNA formyltransferase [EC:2.1.2.9]***methionyl-tRNA formyltransferase [EC:2.1.2.9]***10-formyltetrahydrofolate:L-methionyl-tRNA(fMet) N-formyltransferase***methionyl-tRNA formyltransferase [EC:2.1.2.9]	n.a.	D= 1.92957	P: > 0.10
DR_2442 Dgeo_0079 Krad_3159 Rxyl_2887	N-acetylglutamate kinase [EC:2.7.2.8]***acetylglutamate kinase [EC:2.7.2.8]***acetylglutamate kinase***acetylglutamate kinase [EC:2.7.2.8]	1.56			TTC1586 b3959 TTHA1950 ECP_4172	acetylglutamate kinase [EC:2.7.2.8]***N-acetylglutamate kinase (ArgB-2) [EC:2.7.2.8]***acetylglutamate kinase [EC:2.7.2.8]***acetylglutamate kinase [EC:2.7.2.8]	1.52
DR_2447 Dgeo_0020 Krad_1106 Krad_3373 Rxyl_1402	undecaprenyl diphosphate synthase [EC:2.5.1.31]***undecaprenyl diphosphate synthase [EC:2.5.1.31]***undecaprenyl diphosphate synthase [EC:2.5.1.31]***undecaprenyl diphosphate synthase [EC:2.5.1.31]***undecaprenyl diphosphate synthase [EC:2.5.1.31]	n.a.	D= -1.37994	P: < 0.001	TTC1551 b0174 TTHA1915 ECP_0182	probable undecaprenyl pyrophosphate synthetase [EC:2.5.1.31]***probable undecaprenyl pyrophosphate synthetase [EC:2.5.1.31]***undecaprenyl pyrophosphate synthase [EC:2.5.1.31]***undecaprenyl pyrophosphate synthase [EC:2.5.1.31]	1.57
DR_2453 Dgeo_2553 Dgeo_0089 Krad_0781 Rxyl_0133	cation-transporting ATPase [EC:3.6.1.-]***heavy metal translocating P-type ATPase***ATPase, P type cation/copper-transporter***heavy metal translocating P-type ATPase***ATPase, P type cation/copper-transporter	2.1					n.a.
DR_2461 Dgeo_0118 Krad_3176 Krad_4291 Rxyl_0726	histidinol-phosphate aminotransferase [EC:2.6.1.9]***aminotransferase, class I and II [EC:2.6.1.9]***histidinol-phosphate aminotransferase***histidinol-phosphate aminotransferase***histidinol-phosphate aminotransferase [EC:2.6.1.9]	2.59			TTC0060 b2021 TTHA0428 ECP_2064	putative histidinol-phosphate aminotransferase protein [EC:2.6.1.9]***histidinol-phosphate aminotransferase [EC:2.6.1.9]***histidinol-phosphate aminotransferase [EC:2.6.1.9]***histidinol-phosphate aminotransferase [EC:2.6.1.9]	n.a.	D= 2.01640	P: > 0.10
DR_2470 Dgeo_2139 Krad_2911 Rxyl_2901	biotin synthase, putative***BioY protein***BioY protein***BioY protein	2.12					n.a.
DR_2471 Dgeo_1759 Krad_0415 Rxyl_0856	acetyl-coA synthetase [EC:6.2.1.1]***acetate--CoA ligase [EC:6.2.1.1]***acetate--CoA ligase***acetate--CoA ligase [EC:6.2.1.1]	n.a.	D= -1.71649	P: < 0.001			n.a.
DR_2495 Dgeo_2158 Krad_3173 Rxyl_1105	phosphoribosylformimino-5-aminoimidazole carboxamide ribotide***phosphoribosylformimino-5-aminoimidazole carboxamide ribotide***bifunctional HisA/TrpF protein [EC:5.3.1.24]***phosphoribosylformimino-5-aminoimidazole carboxamide ribotide	2.43			TTC0801 b2024 TTHA1165 ECP_2067	phosphoribosylformimino-5-aminoimidazole carboxamide ribotide***phosphoribosylformimino-5-aminoimidazole carboxamide ribotide***N-(5'-phospho-L-ribosyl-formimino)-5-amino-1-(5'-phosphoribosyl)-4-i***1-(5-phosphoribosyl)-5-[(5-phosphoribosylamino)methylideneamino]	1.78
DR_2496 Dgeo_0485 Krad_3201 Rxyl_1495	UDP-N-acetylmuramoylalanine--D-glutamiate ligase [EC:6.3.2.9]***UDP-N-acetylmuramoylalanine--D-glutamate ligase [EC:6.3.2.9]***UDP-N-acetylmuramoylalanine--D-glutamate ligase***UDP-N-acetylmuramoylalanine--D-glutamate ligase [EC:6.3.2.9]	2.32			TTC0717 b0088 TTHA1082 ECP_0090	UDP-N-acetylmuramoylalanine-D-glutamate ligase [EC:6.3.2.9]***UDP-N-acetylmuramoylalanine--D-glutamiate ligase [EC:6.3.2.9]***UDP-N-acetylmuramoyl-L-alanine:D-glutamate ligase [EC:6.3.2.9]***UDP-N-acetylmuramoyl-L-alanyl-D-glutamate synthetase [EC:6.3.2.9]	1.27
DR_2497 Dgeo_0017 Krad_3200 Rxyl_1526	cell division protein, FtsW/RodA/SpoVE family***cytochrome c oxidase, subunit I [EC:1.9.3.1]***cell division protein FtsW***cell cycle protein	3.32			TTC0877 b0634 TTHA1241 ECP_0664	rod shape-determining protein RodA***rod shape determining protein RodA***cell wall shape-determining protein***cell wall shape-determining protein	1.02
DR_2498 Dgeo_0797 Krad_0283 Rxyl_1060	GGDEF family protein***diguanylate cyclase***diguanylate cyclase***diguanylate cyclase	2.54					n.a.
DR_2499 Dgeo_1689 Krad_3490 Rxyl_1532	nucleoside diphosphate kinase [EC:2.7.4.6]***nucleoside-diphosphate kinase [EC:2.7.4.6]***nucleoside-diphosphate kinase [EC:2.7.4.6]***nucleoside-diphosphate kinase [EC:2.7.4.6]	n.a.	D= -1.84876	P: < 0.001	TTC1798 b2518 TTHA0188 ECP_2523	nucleoside diphosphate kinase [EC:2.7.4.6]***nucleoside diphosphate kinase [EC:2.7.4.6]***multifunctional nucleoside diphosphate kinase and apyrimidinic***nucleoside diphosphate kinase [EC:2.7.4.6]	n.a.	D= 2.07583	P: > 0.10
DR_2501 Dgeo_2243 Dgeo_2697 Krad_0581 Krad_3595 Krad_0549 Rxyl_2600	transcriptional regulator, sugar-binding, putative***transcriptional regulator, LacI family***transcriptional regulator, LacI family***alanine racemase [EC:5.1.1.1]***periplasmic binding protein/LacI transcriptional regulator***alanine racemase [EC:5.1.1.1]***transcriptional regulator, LacI family	2.76					n.a.
DR_2502 Dgeo_2244 Krad_0666 Rxyl_2098	transport protein, putative***major facilitator superfamily MFS_1***major facilitator superfamily MFS_1***major facilitator superfamily MFS_1	1.91					n.a.
DR_2513 Dgeo_0229 Krad_0075 Rxyl_0024	hypothetical protein***protein serine/threonine phosphatases***protein phosphatase 2C-like protein***protein serine/threonine phosphatases	2.79					n.a.
DR_2515 Dgeo_2224 Krad_1467 Rxyl_1419	zinc protease, putative [EC:3.4.-.-]***peptidase M16-like protein [EC:3.4.-.-]***peptidase M16 domain protein***peptidase M16-like protein	3.12					n.a.
DR_2518 DR_1213 Dgeo_1397 Dgeo_0728 Krad_3281 Rxyl_0943 Rxyl_0048	serine/threonine protein kinase, putative***serine/threonine protein kinase, putative***serine/threonine protein kinase***serine/threonine protein kinase***protein kinase***serine/threonine protein kinase [EC:2.7.11.1]***transaldolase [EC:2.2.1.2]	n.a.	D= -1.12043	P: > 0.10			n.a.
DR_2523 Dgeo_0534 Krad_3749 Rxyl_1141	adhesin B***periplasmic solute binding protein***periplasmic solute binding protein***periplasmic solute binding protein	n.a.	D= -1.73113	P: < 0.001	TTC0227 b1857 TTHA0596 ECP_1801	manganese-binding protein***ABC transporter solute-binding protein***zinc transporter subunit: periplasmic-binding component of ABC***high-affinity zinc transporter periplasmic component	n.a.	D= -1.25174	P: < 0.001
DR_2531 Dgeo_0159 Krad_1860 Rxyl_2802	thiosulfate sulfurtransferase [EC:2.8.1.1]***3-mercaptopyruvate sulfurtransferase [EC:2.8.1.2]***rhodanese domain protein***thiosulfate sulfurtransferase [EC:2.8.1.1]	2.88			TTC0666 b4440 TTHA1028 ECP_2526	thiosulfate sulfurtransferase [EC:2.8.1.1]***thiosulfate sulfurtransferase [EC:2.8.1.1]***misc_RNA***3-mercaptopyruvate sulfurtransferase [EC:2.8.1.2]	n.a.	D= -1.28545	P: < 0.001
DR_2535 Dgeo_0036 Krad_4212 Krad_4266 Rxyl_1263	hydrolase, putative***nitrilase/cyanide hydratase and apolipoprotein N-acyltransferase***nitrilase/cyanide hydratase and apolipoprotein N-acyltransferase***nitrilase/cyanide hydratase and apolipoprotein N-acyltransferase***nitrilase/cyanide hydratase and apolipoprotein N-acyltransferase	n.a.	D= -1.05308	P: > 0.10			n.a.
DR_2538 Dgeo_0944 Krad_2524 Rxyl_1032	cytochrome P450***cytochrome P450 [EC:1.14.14.1]***cytochrome P450***cytochrome P450	2.33					n.a.
DR_2539 Dgeo_2268 Krad_0982 Rxyl_0653	iron dependent repressor, putative***iron (metal) dependent repressor, DtxR family***iron dependent repressor***iron (metal) dependent repressor, DtxR family	n.a.	D= -1.75305	P: < 0.001	TTC0398 b0817 TTHA0754 ECP_0831	transcriptional repressor***transcriptional repressor***DNA-binding transcriptional regulator of MntH***manganese transport regulator MntR	0.63
DR_2543 Dgeo_2220 Krad_3117 Rxyl_1440	cytidylate kinase [EC:2.7.4.14]***cytidylate kinase [EC:2.7.4.14]***cytidylate kinase***cytidylate kinase [EC:2.7.4.14]	2.37			TTC0089 b0910 TTHA0458 ECP_0921	cytidylate kinase [EC:2.7.4.14]	1.12
DR_2547 Dgeo_2128 Krad_0617 Rxyl_1979	glutamyl-tRNA reductase [EC:1.2.1.70]***glutamyl-tRNA reductase [EC:1.2.1.70]***glutamyl-tRNA reductase [EC:1.2.1.70]***shikimate/quinate 5-dehydrogenase	2.61			TTC1142 b1210 TTHA1506 ECP_1258	glutamyl-tRNA reductase [EC:1.2.1.70]***glutamyl-tRNA reductase [EC:1.2.1.70]***glutamyl tRNA reductase [EC:1.2.1.70]***glutamyl-tRNA reductase [EC:1.2.1.70]	0.85
DR_2548 Dgeo_2194 Krad_3057 Rxyl_1318	hypothetical protein***protein of unknown function DUF28***protein of unknown function DUF28***protein of unknown function DUF28	1.36			TTC0469 b1864 TTHA0821 ECP_1808	hypothetical protein	0.43
DR_2549 Dgeo_0419 Dgeo_2404 Krad_3547 Krad_0337 Rxyl_0053	epoxide hydrolase-related protein***alpha/beta hydrolase fold***alpha/beta hydrolase fold***alpha/beta hydrolase fold***alpha/beta hydrolase fold***6-phosphogluconolactonase [EC:3.1.1.31]	n.a.	D= -1.17977	P: > 0.10			n.a.
DR_2552 Dgeo_0417 Krad_3030 Rxyl_1361	hypothetical protein***aminodeoxychorismate lyase***aminodeoxychorismate lyase***aminodeoxychorismate lyase	n.a.	D= -1.70964	P: < 0.001	TTC1477 b1097 TTHA1828 ECP_1089	4-amino-4-deoxychorismate lyase [EC:4.-.-.-]***hypothetical protein***predicted aminodeoxychorismate lyase [EC:2.7.4.9]***hypothetical protein [EC:4.-.-.-]	n.a.	D= -1.18493	P: < 0.001
DR_2553 Dgeo_0416 Krad_4059 Rxyl_0491	carbohydrate kinase, putative***PfkB***PfkB domain protein***PfkB	2.38					n.a.
DR_2555 Dgeo_0414 Krad_1319 Rxyl_0834	glutamyl-tRNA(Gln) amidotransferase, subunit B [EC:6.3.5.6 6.3.5.7]***glutamyl-tRNA(Gln) amidotransferase, B subunit [EC:6.3.5.6 6.3.5.7]***glutamyl-tRNA(Gln) amidotransferase, B subunit***glutamyl-tRNA(Gln) amidotransferase, B subunit [EC:6.3.5.6 6.3.5.7]	2.89					n.a.
DR_2557 Dgeo_2261 Krad_3045 Rxyl_1123	hypothetical protein***beta-lactamase-like protein***beta-lactamase domain protein***beta-lactamase-like protein	2.9			TTC1259 b0927 TTHA1623 ECP_0938	probable hydrolase***metallo-beta-lactamase superfamily protein***predicted metal-binding enzyme***hypothetical protein YcbL	n.a.	D= 2.02380	P: > 0.10
DR_2562 Dgeo_0522 Krad_2949 Rxyl_0952	3-demethylubiquinone-9 3-methyltransferase, putative [EC:2.1.1.64]***methyltransferase type 11***methyltransferase type 11***methyltransferase type 11	n.a.	D= -1.68755	P: < 0.001			n.a.
DR_2568 Dgeo_1036 Krad_1250 Rxyl_1659	arginyl-tRNA synthetase [EC:6.1.1.19]	3.32			TTC1906 b1876 TTHA0098 ECP_1822	arginyl-tRNA synthetase [EC:6.1.1.19]	1.72
DR_2571 Dgeo_0338 Krad_3687 Rxyl_0036	molybdenum cofactor biosynthesis protein C***molybdenum cofactor biosynthesis protein C***molybdenum cofactor biosynthesis protein C***acetyl-CoA carboxylase, biotin carboxylase	1.69			TTC1436 b0783 TTHA1789 ECP_0797	molybdenum cofactor biosynthesis protein C***molybdenum cofactor biosynthesis protein C***molybdopterin biosynthesis, protein C***molybdenum cofactor biosynthesis protein C	1.59
DR_2580 Dgeo_0131 Krad_3449 Rxyl_1521	hypothetical protein***iojap-related protein***iojap-like protein***iojap-related protein	n.a.	D= -1.64995	P: < 0.001	TTC1418 b0637 TTHA1777 ECP_0667	iojap protein family***hypothetical protein***hypothetical protein***hypothetical protein	1.62
DR_2584 Dgeo_0107 Krad_4325 Rxyl_1215	DNA-3-methyladenine glycosidase II, putative [EC:3.2.2.21]***HhH-GPD [EC:3.2.2.21]***HhH-GPD family protein***DNA-3-methyladenine glycosylase II [EC:3.2.2.21]	n.a.	D= -1.60720	P: < 0.001	TTC1654 b2068 TTHA0329 ECP_2108	DNA-3-methyladenine glycosylase II [EC:3.2.2.21]***DNA-3-methyladenine glycosidase [EC:3.2.2.21]***3-methyl-adenine DNA glycosylase II [EC:3.2.2.21]***3-methyl-adenine DNA glycosylase II [EC:3.2.2.21]	1.19
DR_2587 Dgeo_0026 Krad_3116 Rxyl_1439	hypothetical protein***phospholipid/glycerol acyltransferase***phospholipid/glycerol acyltransferase***phospholipid/glycerol acyltransferase [EC:2.3.1.51]	n.a.	D= -1.85247	P: < 0.001			n.a.
DR_2604 Dgeo_0181 Krad_0899 Rxyl_2176	4-diphosphocytidyl-2C-methyl-D-erythritol synthase [EC:2.7.7.60]***2-C-methyl-D-erythritol 4-phosphate cytidylyltransferase***4-diphosphocytidyl-2C-methyl-D-erythritol synthase***2-C-methyl-D-erythritol 4-phosphate cytidylyltransferase	2.07					n.a.
DR_2605 Dgeo_0180 Krad_1046 Rxyl_0010	4-diphosphocytidyl-2-C-methyl-D-erythritol kinase [EC:2.7.1.148]***4-diphosphocytidyl-2C-methyl-D-erythritol kinase [EC:2.7.1.148]***4-diphosphocytidyl-2C-methyl-D-erythritol kinase [EC:2.7.1.148]***integral membrane protein	n.a.	D= -1.71395	P: < 0.001	TTC1816 b1208 TTHA0170 ECP_1256	4-diphosphocytidyl-2-C-methyl-D-erythritol kinase [EC:2.7.1.148]***4-diphosphocytidyl-2-C-methyl-D-erythritol kinase [EC:2.7.1.148]***4-diphosphocytidyl-2-C-methylerythritol kinase [EC:2.7.1.148]***4-diphosphocytidyl-2-C-methyl-D-erythritol kinase [EC:2.7.1.148]	n.a.	D= 2.03375	P: > 0.10
DR_2606 Dgeo_0271 Krad_2988 Rxyl_1469	primosomal protein N', putative***primosomal protein N'***primosomal protein N' (replication factor Y)***primosomal protein N'	2.29			TTC1942 b3935 TTHA0063 ECP_4144	primosomal protein N'***primosomal protein N***Primosome factor n' (replication factor Y)***primosome assembly protein PriA	1.43
DR_2607 Dgeo_0010 Krad_3630 Rxyl_2553	molybdenum cofactor biosynthesis protein D/E***glucosamine--fructose-6-phosphate aminotransferase, isomerizing***molybdopterin biosynthesis MoaE protein***molybdopterin biosynthesis MoaE	2.47			TTC1947 b0785 TTHA0059 ECP_0799	molybdopterin (MPT) converting factor, subunit 2***molybdenum cofactor biosynthesis protein D/E***molybdopterin synthase, large subunit***molybdopterin synthase large subunit	0.85
DR_2609 Dgeo_2157 Krad_1517 Rxyl_1408	BrkB protein, putative***ribonuclease BN***putative ribonuclease BN***ribonuclease BN, putative	2.64					n.a.
DR_2612 Dgeo_0095 Krad_1525 Rxyl_0514	DedA family protein***DedA family protein***SNARE associated Golgi protein***alkaline phosphatase	n.a.	D= -1.25458	P: < 0.001			n.a.
DR_2613 Dgeo_1893 Krad_1478 Krad_1843 Rxyl_2101	hydrolase, CbbY/CbbZ/GpH/YieH family***HAD-superfamily hydrolase subfamily IA, variant 3***HAD-superfamily hydrolase, subfamily IA, variant 3***HAD-superfamily hydrolase, subfamily IA, variant 3***HAD-superfamily hydrolase subfamily IA, variant 3	2.44					n.a.
DR_2624 Dgeo_0158 Krad_1129 Rxyl_0591	hypothetical protein	n.a.	D= -1.82228	P: < 0.001			n.a.
DR_2627 Dgeo_2328 Krad_1112 Rxyl_2866	fumarate hydratase [EC:4.2.1.2]***fumarate hydratase, class II [EC:4.2.1.2]***fumarate lyase***fumarate lyase [EC:4.2.1.2]	n.a.	D= -1.80672	P: < 0.001	TTC0190 b1611 TTHA0558 ECP_1555	fumarate hydratase [EC:4.2.1.2]***fumarate hydratase [EC:4.2.1.2]***fumarate hydratase (fumarase C),aerobic Class II [EC:4.2.1.2]***fumarate hydratase [EC:4.2.1.2]	0.29
DR_2634 Dgeo_0006 Krad_3153 Rxyl_0024	tyrosyl-tRNA synthetase [EC:6.1.1.1]***tyrosyl-tRNA synthetase [EC:6.1.1.1]***tyrosyl-tRNA synthetase [EC:6.1.1.1]***protein serine/threonine phosphatases	3.22					n.a.
DR_2635 Dgeo_0005 Krad_2959 Rxyl_0913	pyruvate kinase [EC:2.7.1.40]	1.81					n.a.
DR_2637 Dgeo_0004 Krad_1073 Rxyl_0912	enolase [EC:4.2.1.11]***phosphopyruvate hydratase [EC:4.2.1.11]***phosphopyruvate hydratase [EC:4.2.1.11]***phosphopyruvate hydratase [EC:4.2.1.11]	1.7			TTC1610 b2779 TTHA0002 ECP_2760	enolase [EC:4.2.1.11]***enolase (2-phosphoglycerate dehydratase) [EC:4.2.1.11]***enolase [EC:4.2.1.11]***phosphopyruvate hydratase [EC:4.2.1.11]	0.72
DR_A0004 Dgeo_0214 Krad_2068 Rxyl_0118	hypothetical protein***hypothetical protein***hypothetical protein***4-diphosphocytidyl-2C-methyl-D-erythritol synthase	1.79					n.a.
DR_A0005 Dgeo_0041 Krad_0818 Krad_4359 Rxyl_0720	alcohol dehydrogenase, zinc-containing***alcohol dehydrogenase GroES-like protein***alcohol dehydrogenase GroES domain protein***alcohol dehydrogenase GroES domain protein***alcohol dehydrogenase GroES-like protein	1.36					n.a.
DR_A0007 Dgeo_0187 Krad_2919 Krad_3923 Rxyl_1742 Rxyl_1549	putative ABC-2 type transport system ATP-binding protein***ABC transporter related***ABC transporter-related protein***daunorubicin resistance ABC transporter ATPase subunit***daunorubicin resistance ABC transporter ATP-binding subunit***ABC transporter related	3.25					n.a.
DR_A0008 Dgeo_0185 Krad_0671 Rxyl_1548	putative ABC-2 type transport system permease protein***ABC-2 type transporter***ABC-2 type transporter***ABC-2 type transporter	2.54					n.a.
DR_A0009 Dgeo_0184 Dgeo_2487 Krad_1351 Krad_1197 Rxyl_1551	hypothetical protein***putative signal transduction histidine kinase***periplasmic sensor signal transduction histidine kinase***integral membrane sensor signal transduction histidine kinase***integral membrane sensor signal transduction histidine kinase***periplasmic sensor signal transduction histidine kinase	n.a.	D= -1.20736	P: > 0.10			n.a.
DR_A0011 Dgeo_2131 Krad_0619 Krad_1326 Rxyl_1977	uroporphyrin-III synthase / uroporphyrin-III C-methyltransferase***uroporphyrin-III C-methyltransferase [EC:2.1.1.107 4.2.1.75]***uroporphyrin-III C/tetrapyrrole (corrin/porphyrin) methyltransferase***uroporphyrin-III C-methyltransferase***uroporphyrin-III C-methyltransferase	2.52			TTC0308 b3368 TTHA0667 ECP_3459	uroporphyrin-III C-methyltransferase [EC:2.1.1.107]***hypothetical protein [EC:2.1.1.107]***fused siroheme synthase 1,3-dimethyluroporphyriongen III***siroheme synthase [EC:2.1.1.107 1.3.1.76 4.99.1.4]	1.07
DR_A0029 Dgeo_0989 Krad_1424 Rxyl_2904	4-aminobutyrate aminotransferase [EC:2.6.1.19]***aminotransferase class-III [EC:2.6.1.19]***4-aminobutyrate aminotransferase***pseudogene	2.31			TTC0510 b1302 b2662 TTHA0862 ECP_2625	4-aminobutyrate aminotransferase [EC:2.6.1.19]***4-aminobutyrate aminotransferase [EC:2.6.1.19]***GABA aminotransferase, PLP-dependent [EC:2.6.1.19]***4-aminobutyrate aminotransferase, PLP-dependent [EC:2.6.1.19***4-aminobutyrate aminotransferase [EC:2.6.1.19]	1.94
DR_A0031 Dgeo_0340 Dgeo_2643 Krad_3689 Rxyl_1436	glucose-1-phosphate thymidylyltransferase, putative [EC:2.7.7.24]***glucose-1-phosphate thymidyltransferase [EC:2.7.7.24]***glucose-1-phosphate thymidyltransferase [EC:2.7.7.24]***UTP-glucose-1-phosphate uridylyltransferase***nucleotidyl transferase	1.61					n.a.
DR_A0033 Dgeo_0342 Krad_0012 Rxyl_0560	ExoP-related protein***protein-tyrosine kinase [EC:2.7.1.112]***non-specific protein-tyrosine kinase [EC:2.7.10.2]***protein-tyrosine kinase [EC:2.7.10.1]	n.a.	D= -1.84895	P: < 0.001			n.a.
DR_A0034 Dgeo_0343 Krad_3681 Krad_1048 Rxyl_0571	UDP-galactose-lipid carrier transferase***undecaprenyl-phosphate galactosephosphotransferase [EC:2.7.8.6]***undecaprenyl-phosphate galactose phosphotransferase [EC:2.7.8.6]***undecaprenyl-phosphate galactose phosphotransferase [EC:2.7.8.6]***undecaprenyl-phosphate galactosephosphotransferase [EC:2.7.8.6]	n.a.	D= -1.58401	P: < 0.001			n.a.
DR_A0038 Dgeo_2651 Krad_0566 Rxyl_0564	rhamnosyltransferase, putative***glycosyl transferase, family 2***glycosyltransferase-like protein***glycosyl transferase, family 2	n.a.	D= -2.11423	P: < 0.001			n.a.
DR_A0053 Dgeo_1305 Dgeo_0618 Krad_3502 Rxyl_1582	acetyl-CoA acetyltransferase [EC:2.3.1.9]***acetyl-CoA C-acetyltransferase [EC:2.3.1.9]***acetyl-CoA C-acyltransferase [EC:2.3.1.16]***acetyl-CoA acetyltransferase [EC:2.3.1.16]***acetyl-CoA C-acetyltransferase [EC:2.3.1.9]	2.64			TTC0535 b1397 b3845 TTHA0891 ECP_4058	3-ketoacyl-CoA thiolase [EC:2.3.1.16]***acetyl-CoA acetyltransferase [EC:2.3.1.16]***predicted beta-ketoadipyl CoA thiolase [EC:2.3.1.-]***3-ketoacyl-CoA thiolase (thiolase I) [EC:2.3.1.16]***3-ketoacyl-CoA thiolase [EC:2.3.1.16]	0.9
DR_A0055 Dgeo_1072 Krad_0983 Rxyl_0949	ribokinase [EC:2.7.1.15]***PfkB [EC:2.7.1.15]***PfkB domain protein***PfkB	1.99					n.a.
DR_A0064 Dgeo_1681 Krad_0383 Rxyl_0045	serine protease, subtilase family***peptidase S8 and S53, subtilisin, kexin, sedolisin***peptidase S8 and S53 subtilisin kexin sedolisin***single-strand binding protein	n.a.	D= -1.69118	P: < 0.001			n.a.
DR_A0066 Dgeo_2623 Krad_0772 Rxyl_0658	N-acetylglucosamine-6-phosphate deacetylase [EC:3.5.1.25]	2.13					n.a.
DR_A0067 Dgeo_0809 Krad_2883 Rxyl_1583	3-oxoacid CoA-transferase subunit B [EC:2.8.3.5]***3-oxoacid CoA-transferase, subunit B [EC:2.8.3.5]***3-oxoacid CoA-transferase, B subunit [EC:2.8.3.5]***glutaconate CoA-transferase [EC:2.8.3.12]	1.16					n.a.
DR_A0071 Dgeo_0100 Dgeo_2774 Krad_0501 Rxyl_0595	transcriptional repressor SmtB***transcriptional regulator, ArsR family***transcriptional regulator, ArsR family***regulatory protein ArsR***transcriptional regulator, ArsR family	3.12					n.a.
DR_A0120 Dgeo_1436 Krad_1515 Rxyl_3089	hypothetical protein***luciferase-like protein***luciferase family protein***luciferase-like protein	n.a.	D= -1.63806	P: < 0.001			n.a.
DR_A0121 Dgeo_1177 Krad_4078 Rxyl_2911	aminotransferase, class III***aminotransferase class-III [EC:2.6.1.-]***aminotransferase class-III***aminotransferase class-III	3.2					n.a.
DR_A0123 Dgeo_2548 Dgeo_2770 Krad_0500 Rxyl_2878	arsenate reductase [EC:1.20.4.1]***protein tyrosine phosphatase [EC:1.20.4.1]***protein tyrosine phosphatase [EC:1.20.4.1]***protein tyrosine phosphatase***protein tyrosine phosphatase [EC:1.20.4.1]	n.a.	D= -1.40330	P: < 0.001			n.a.
DR_A0129 Dgeo_0385 Krad_2076 Rxyl_0117	xanthine dehydrogenase accessory factor***hypothetical protein [EC:3.5.1.-]***ATP-dependent helicase, putative***hypothetical protein	2.54					n.a.
DR_A0135 Dgeo_0174 Krad_1293 Rxyl_0580	putative glycine betaine/choline/proline transport system***substrate-binding region of ABC-type glycine betaine transport***substrate-binding region of ABC-type glycine betaine transport***substrate-binding region of ABC-type glycine betaine transport	n.a.	D= -1.72556	P: < 0.001			n.a.
DR_A0137 Dgeo_0172 Krad_0546 Krad_1290 Rxyl_0577	putative glycine betaine/choline/proline transport system***ABC transporter related***ABC transporter-related protein***ABC transporter-related protein***ABC transporter related	2.78					n.a.
DR_A0138 Dgeo_0171 Krad_1292 Rxyl_0983	putative glycine betaine/choline/proline transport system permease***binding-protein-dependent transport systems inner membrane component***binding-protein-dependent transport systems inner membrane component***binding-protein-dependent transport systems inner membrane component	2.28					n.a.
DR_A0147 Dgeo_2730 Krad_4453 Rxyl_0576	histidine ammonia-lyase [EC:4.3.1.3]	2.68					n.a.
DR_A0148 Dgeo_2731 Krad_4450 Rxyl_0585	imidazolonepropionase [EC:3.5.2.7]	2.31					n.a.
DR_A0149 Dgeo_2732 Krad_1433 Rxyl_2907	agmatinase, putative [EC:3.5.3.11]***arginase/agmatinase/formiminoglutamase [EC:3.5.3.11]***putative agmatinase***agmatinase, putative [EC:3.5.3.11]	n.a.	D= -1.67970	P: < 0.001	TTC0764 b2937 TTHA1129 ECP_2931	agmatinase [EC:3.5.3.11]***agmatinase (SpeB) [EC:3.5.3.11]***agmatinase [EC:3.5.3.11]***agmatinase [EC:3.5.3.11]	1.55
DR_A0151 Dgeo_2735 Krad_4452 Rxyl_0583	urocanate hydratase [EC:4.2.1.49]	1.73					n.a.
DR_A0157 Dgeo_0649 Krad_0875 Rxyl_0818	phosphate transport system substrate-binding protein***periplasmic phosphate binding protein***phosphate ABC transporter, periplasmic phosphate-binding protein***periplasmic phosphate binding protein	3.13					n.a.
DR_A0158 Dgeo_0650 Krad_0874 Rxyl_0819	phosphate transport system permease protein***phosphate ABC transporter, permease protein PstC***phosphate ABC transporter, inner membrane subunit PstC***phosphate ABC transporter, permease protein PstC	2.51			TTC1725 b3727 TTHA0260 ECP_3926	phosphate transport system permease protein PstC***probable phosphate ABC transporter, permease protein***phosphate transporter subunit***phosphate transporter permease subunit	1.27
DR_A0159 Dgeo_0651 Krad_0873 Rxyl_0820	phosphate transport system permease protein***phosphate transport system permease protein 2***phosphate ABC transporter, inner membrane subunit PstA***phosphate transport system permease protein 2	2.38			TTC1724 b3726 TTHA0261 ECP_3925	phosphate transport system permease protein PstA***probable phosphate ABC transporter, permease protein***phosphate transporter subunit***phosphate transporter permease subunit	n.a.	D= -1.99458	P: < 0.001
DR_A0160 Dgeo_0652 Krad_0872 Rxyl_0821	phosphate transport system ATP-binding protein [EC:3.6.3.27]***phosphate transport system permease protein 1 [EC:3.6.3.27]***phosphate ABC transporter, ATPase subunit***phosphate transport system permease protein 1 [EC:3.6.3.27]	2.94			TTC1723 b3725 TTHA0262 ECP_3924	phosphate transport ATP-binding protein PstB [EC:3.6.3.27]***probable phosphate ABC transporter, ATP-binding protein***phosphate transporter subunit [EC:3.6.3.27]***phosphate transporter subunit [EC:3.6.3.27]	n.a.	D= 1.81347	P: > 0.10
DR_A0164 Dgeo_2518 Krad_4504 Rxyl_1831	thioredoxin 1 [EC:1.8.1.8]***thioredoxin [EC:1.8.1.8]***thioredoxin***thioredoxin	n.a.	D= -0.61846	P: > 0.10			n.a.
DR_A0168 Dgeo_2498 Krad_4176 Rxyl_2651	molybdate transport system permease protein***NifC-like ABC-type porter***NifC-like ABC-type porter***NifC-like ABC-type porter	2.25			TTC0364 b0764 TTHA0716 ECP_0776	molybdenum transport system permease protein ModB***molybdenum ABC transporter, permease protein***molybdate transporter subunit***molybdate ABC transporter permease protein	1.13
DR_A0169 Dgeo_2499 Krad_4177 Rxyl_2650	molybdate transport system substrate-binding protein***molybdenum ABC transporter, periplasmic molybdate-binding protein***molybdenum ABC transporter, periplasmic molybdate-binding protein***molybdenum ABC transporter, periplasmic molybdate-binding protein	2.21			TTC0365 b0763 TTHA0717 ECP_0775	molybdate-binding protein***molybdenum ABC transporter molybdate-binding protein***molybdate transporter subunit***molybdate transporter periplasmic protein	n.a.	D= 1.98194	P: > 0.10
DR_A0171 Dgeo_1919 Krad_0854 Rxyl_2791	phosphomethylpyrimidine kinase [EC:2.7.1.49 2.7.4.7]***phosphomethylpyrimidine kinase type-2 [EC:2.7.1.49 2.7.4.7]***phosphomethylpyrimidine kinase [EC:2.7.4.7]***phosphomethylpyrimidine kinase type-2 [EC:2.7.4.7]	2.52			TTC0321 b2103 TTHA0680 ECP_2141	phosphomethylpyrimidine kinase/hydroxymethylpyrimidine kinase***phosphomethylpyrimidine kinase (ThiD) [EC:2.7.1.49 2.7.4.7]***bifunctional hydroxy-methylpyrimidine***phosphomethylpyrimidine kinase [EC:2.7.1.49 2.7.4.7]	1.12
DR_A0174 Dgeo_1923 Krad_0853 Rxyl_2788	thiamine-phosphate pyrophosphorylase [EC:2.5.1.3]	2.17			TTC0315 b3993 TTHA0674 ECP_4206	thiamin-phosphate pyrophosphorylase [EC:2.5.1.3]***thiamin-phosphate pyrophosphorylase [EC:2.5.1.3]***thiamin phosphate synthase (thiamin phosphate pyrophosphorylase)***thiamine-phosphate pyrophosphorylase [EC:2.5.1.3]	1.11
DR_A0176 Dgeo_2599 Krad_0461 Rxyl_2840	xanthine permease, putative***uracil-xanthine permease***uracil-xanthine permease***uracil-xanthine permease	2.27					n.a.
DR_A0178 Dgeo_2604 Krad_2075 Rxyl_2839	xanthine dehydrogenase, C-terminal subunit [EC:1.17.1.4]***xanthine dehydrogenase [EC:1.17.1.4]***aldehyde oxidase and xanthine dehydrogenase molybdopterin binding***aldehyde oxidase and xanthine dehydrogenase, molybdopterin binding	3.11					n.a.
DR_A0183 Dgeo_2607 Krad_1382 Rxyl_2962	hypothetical protein***xanthine/uracil/vitamin C permease***xanthine/uracil/vitamin C permease***xanthine/uracil/vitamin C permease	n.a.	D= -1.68509	P: < 0.001			n.a.
DR_A0184 Dgeo_0144 Krad_4075 Rxyl_0612	pyridoxamine kinase [EC:2.7.1.35]***pyridoxal kinase [EC:2.7.1.35]***pyridoxal kinase***pyridoxal kinase [EC:2.7.1.35]	2.9					n.a.
DR_A0200 Dgeo_2403 Krad_0200 Rxyl_2333	gluconate 5-dehydrogenase***short-chain dehydrogenase/reductase SDR***short-chain dehydrogenase/reductase SDR***short-chain dehydrogenase/reductase SDR	2.11					n.a.
DR_A0211 Dgeo_2509 Krad_4060 Rxyl_0630 Rxyl_1730	transcriptional regulator, GntR family***transcriptional regulator, GntR family***transcriptional regulator, GntR family***transcriptional regulator, GntR family***transcriptional regulator, GntR family	n.a.	D= -1.42971	P: < 0.001			n.a.
DR_A0214 Dgeo_1878 Krad_1341 Rxyl_1050	trp repressor binding protein WrbA, putative***flavodoxin/nitric oxide synthase***flavodoxin/nitric oxide synthase***flavodoxin/nitric oxide synthase	n.a.	D= -1.75307	P: < 0.001			n.a.
DR_A0216 Dgeo_2506 Krad_3827 Rxyl_0627	esterase, putative***beta-lactamase***beta-lactamase***beta-lactamase	3.13					n.a.
DR_A0222 Dgeo_2417 Krad_1221 Krad_2865 Rxyl_0938	TDP-glucose-4,6-dehydratase-related protein***NAD-dependent epimerase/dehydratase***NAD-dependent epimerase/dehydratase***NAD-dependent epimerase/dehydratase***NAD-dependent epimerase/dehydratase	3.54					n.a.
DR_A0225 Dgeo_2838 Krad_3761 Rxyl_2351	sulfite oxidase, putative***twin-arginine translocation pathway signal***oxidoreductase molybdopterin binding***oxidoreductase, molybdopterin binding protein	n.a.	D= -1.66444	P: < 0.001			n.a.
DR_A0240 Dgeo_2872 Krad_3274 Rxyl_0647	nicotinate-nucleotide--dimethylbenzimidazole***nicotinate-nucleotide-dimethylbenzimidazole***nicotinate-nucleotide--dimethylbenzimidazole***nicotinate-nucleotide-dimethylbenzimidazole	1.4					n.a.
DR_A0271 Dgeo_1326 Krad_4019 Rxyl_1875	sugar transporter, putative***major facilitator superfamily MFS_1***major facilitator superfamily MFS_1***major facilitator superfamily MFS_1	2.19					n.a.
DR_A0272 Dgeo_1325 Krad_3767 Rxyl_1267	putative nicotinate phosphoribosyltransferase [EC:2.4.2.11]***nicotinate phosphoribosyltransferase related [EC:2.4.2.11]***putative nicotinate phosphoribosyltransferase***quinolinate phosphoribosyl transferase	3.09					n.a.
DR_A0277 Dgeo_2616 Krad_2227 Rxyl_2064	malate synthase [EC:2.3.3.9]***malate synthase A [EC:2.3.3.9]***malate synthase A [EC:2.3.3.9]***malate synthase A [EC:2.3.3.9]	3.42			TTC0130 b4014 TTHA0506 ECP_4224	malate synthase [EC:2.3.3.9]***malate synthase [EC:2.3.3.9]***malate synthase A [EC:2.3.3.9]***malate synthase [EC:2.3.3.9]	1.89
DR_A0287 Dgeo_0560 Krad_3671 Rxyl_1344	hypothetical protein***glycosyl transferase, family 2***glycosyl transferase family 2***pseudogene	1.9					n.a.
DR_A0308 Dgeo_2468 Krad_0018 Krad_4115 Rxyl_0140	transcriptional regulator, TetR family***transcriptional regulator, TetR family***O-antigen polymerase***transcriptional regulator, TetR family***transcriptional regulator, TetR family	n.a.	D= -1.37355	P: < 0.001			n.a.
DR_A0326 Dgeo_1684 Krad_2809 Rxyl_1084	chalcone synthase, putative***chalcone and stilbene synthases-like protein [EC:2.3.1.74]***naringenin-chalcone synthase [EC:2.3.1.74]***chalcone and stilbene synthases-like protein [EC:2.3.1.74]	2.41					n.a.
DR_A0328 Dgeo_2382 Krad_2807 Rxyl_0437	oxidoreductase, putative***4-hydroxybenzoate 3-monooxygenase [EC:1.14.13.2]***monooxygenase FAD-binding***monooxygenase, FAD-binding protein	n.a.	D= -1.62476	P: < 0.001			n.a.
DR_A0338 Dgeo_1534 Krad_1865 Rxyl_2207	kynureninase, putative***kynureninase [EC:3.7.1.3]***aminotransferase class V***aminotransferase, class V	3.45					n.a.
DR_A0348 DR_A0220 Dgeo_2416 Krad_3272 Rxyl_1035	aldehyde dehydrogenase [EC:1.2.1.3]***5-Carboxymethyl-2-hydroxymuconic-semialdehyde dehydrogenase***5-carboxymethyl-2-hydroxymuconate semialdehyde dehydrogenase***aldehyde dehydrogenase***betaine-aldehyde dehydrogenase [EC:1.2.1.8]	3.46			TTC0593 b0312 b1300 TTHA0959 ECP_0387	5-carboxymethyl-2-hydroxymuconate semialdehyde dehydrogenase***5-carboxymethyl-2-hydroxymuconate semialdehyde***betaine aldehyde dehydrogenase, NAD-dependent [EC:1.2.1.8]***gamma-Glu-gamma-aminobutyraldehyde dehydrogenase, NAD(P)H-dependent***betaine aldehyde dehydrogenase [EC:1.2.1.8]	1.93
DR_A0349 Dgeo_1385 Krad_1516 Krad_4487 Rxyl_0185	ABC transporter, ATP-binding protein***ABC transporter related***ABC transporter-related protein***ABC transporter-related protein***ABC transporter related	2.86			TTC0976 b0914 TTHA1341 ECP_0925	multidrug resistance ABC transporter ATP-binding and permease***ABC transporter, ATP-binding protein***fused lipid transporter subunits of ABC superfamily: membrane***lipid transporter ATP-binding/permease protein	1.94
DR_A0361 Dgeo_0150 Krad_0204 Krad_3987 Rxyl_0057	cation transporter, putative***Mg2+ transporter protein, CorA-like protein***Mg2 transporter protein CorA family protein***magnesium and cobalt transport protein CorA***magnesium and cobalt transport protein CorA	3.14					n.a.
DR_A0363 Dgeo_1398 Krad_3691 Rxyl_2417	P49 secreted protein***FAD dependent oxidoreductase***FAD dependent oxidoreductase***pseudogene	1.27					n.a.
DR_A0368 Dgeo_2529 Krad_0014 Rxyl_2692	hypothetical protein***hypothetical protein***glycosyl transferase, group 1***hypothetical protein	2.25					n.a.
DR_B0074 Dgeo_2174 Krad_1537 Rxyl_2297	1-phosphofructokinase [EC:2.7.1.56]***1-phosphofructokinase [EC:2.7.1.56]***pseudogene***1-phosphofructokinase [EC:2.7.1.56]	3.21					n.a.
DR_B0075 Dgeo_2173 Dgeo_2622 Krad_1540 Rxyl_1734	PTS system, multiphosphoryl transfer protein, domains EI, HPr, and***phosphoenolpyruvate-protein phosphotransferase***phosphoenolpyruvate-protein phosphotransferase [EC:2.7.3.9]***phosphoenolpyruvate-protein phosphotransferase***phosphoenolpyruvate-protein phosphotransferase [EC:2.7.3.9]	n.a.	D= -1.43662	P: < 0.001			n.a.
DR_B0076 Dgeo_2172 Dgeo_2456 Krad_1535 Rxyl_1688	glycerol-3-phosphate regulon repressor***transcriptional regulator, DeoR family***transcriptional regulator, DeoR family***transcriptional regulator, DeoR family***pseudogene	1.93					n.a.
DR_B0092 DR_2263 Dgeo_0281 Krad_4280 Rxyl_1812	DNA-binding stress response protein, Dps family***DNA-binding stress response protein, Dps family***ferritin and Dps***ferritin Dps family protein***ferritin and Dps	n.a.	D= -1.51074	P: < 0.001			n.a.
DR_B0118 Dgeo_0097 Dgeo_1323 Krad_0162 Rxyl_1665	dessication-associated protein***twin-arginine translocation pathway signal***dessication-associated protein***hypothetical protein***twin-arginine translocation pathway signal	n.a.	D= -1.44326	P: < 0.001			n.a.
DR_B0121 Dgeo_2759 Krad_1239 Rxyl_0416	iron transport system ATP-binding protein [EC:3.6.3.34]***ABC transporter-related protein [EC:3.6.3.34]***ABC transporter-related protein***ABC transporter related	n.a.	D= -1.66531	P: < 0.001			n.a.
DR_B0122 Dgeo_2758 Krad_1240 Rxyl_0415	iron transport system permease protein***transport system permease protein***transport system permease protein***transport system permease protein	2.04					n.a.
DR_B0123 Dgeo_2756 Krad_1241 Rxyl_0414	iron transport system permease protein***transport system permease protein***transport system permease protein***transport system permease protein	1.66					n.a.
DR_C0003 Dgeo_0621 Krad_2434 Rxyl_3073	phosphoenolpyruvate synthase-related protein***phosphoenolpyruvate synthase [EC:2.7.9.2]***pyruvate, water dikinase [EC:2.7.9.2]***phosphoenolpyruvate synthase [EC:2.7.9.2]	n.a.	D= -1.96999	P: < 0.001			n.a.
DR_C0018 Dgeo_0431 Krad_3139 Rxyl_1431	integrase/recombinase XerD, putative***phage integrase***phage integrase family protein***phage integrase	n.a.	D= -1.77850	P: < 0.001			n.a.
DR_r06 Dgeo_2286 Krad_3248 Rxyl_0029	16S ribosomal RNA***putative transcriptional regulator, AsnC family***putative transcriptional regulator, AsnC family***putative transcriptional regulator, AsnC family	n.a.	D= -1.45429	P: < 0.001			n.a.
DR_t06 Dgeo_0151 Krad_1043 Rxyl_0891	tRNA-Arg***TatD-related deoxyribonuclease [EC:3.1.21.-]***hydrolase, TatD family***TatD-related deoxyribonuclease [EC:3.1.21.-]	n.a.	D= -1.75763	P: < 0.001	TTC1084 b1100 TTHA1449 ECP_1092	sec-independent protein TatD [EC:3.1.21.-]***putative hydrolase, TatD family [EC:3.1.21.-]***predicted metallodependent hydrolase [EC:3.1.21.-]***predicted metallodependent hydrolase [EC:3.1.21.-]	1.28
DR_t12 Dgeo_0112 Krad_2821 Rxyl_0739	tRNA-Arg***protein of unknown function DUF6, transmembrane***protein of unknown function DUF6 transmembrane***protein of unknown function DUF6, transmembrane	n.a.	D= -2.08242	P: < 0.001			n.a.
DR_t14 Dgeo_1602 Krad_3969 Rxyl_0275	tRNA-Val***tryptophanyl-tRNA synthetase [EC:6.1.1.2]***tryptophanyl-tRNA synthetase [EC:6.1.1.2]***tryptophanyl-tRNA synthetase [EC:6.1.1.2]	n.a.	D= -2.30084	P: < 0.001	TTC3016 b3384 TTHAt32 ECP_3469	tRNA-Leu***tRNA-Leu***tryptophanyl-tRNA synthetase [EC:6.1.1.2]***tryptophanyl-tRNA synthetase [EC:6.1.1.2]	n.a.	D= -1.01636	P: < 0.001
DR_t21 Dgeo_0011 Krad_1092 Rxyl_2537	tRNA-His***methionine gamma-lyase [EC:4.4.1.11]***cystathionine gamma-synthase [EC:2.5.1.48]***cystathionine gamma-synthase [EC:2.5.1.48]	n.a.	D= -2.07241	P: < 0.001			n.a.
DR_t28 Dgeo_0034 Dgeo_2772 Krad_4503 Rxyl_0229	tRNA-Gln***porphyromonas-type peptidyl-arginine deiminase***thioredoxin reductase [EC:1.8.1.9]***thioredoxin reductase***thioredoxin reductase [EC:1.8.1.9]	n.a.	D= -1.40449	P: < 0.001			n.a.
DR_t43 Dgeo_0353 Dgeo_2323 Krad_3278 Rxyl_2549	tRNA-Glu***dihydrolipoamide dehydrogenase [EC:1.8.1.4]***dihydrolipoamide dehydrogenase [EC:1.8.1.4]***dihydrolipoamide dehydrogenase***dihydrolipoamide dehydrogenase [EC:1.8.1.4]	n.a.	D= -1.68020	P: < 0.001	TTC1753 b0116 TTHA0233 ECP_0123	dihydrolipoamide dehydrogenase [EC:1.8.1.4]***pyruvate dehydrogenase complex, dihydrolipoamide dehydrogenase E3***lipoamide dehydrogenase, E3 component is part of three enzyme***dihydrolipoamide dehydrogenase [EC:1.8.1.4]	1.5
